# Supplementary material for: Overcoming Cancer Persister Cells by Stabilizing the ATF4 Promoter G‐quadruplex
Source: Adv Sci (Weinh). 2024 Jul 12;11(35):2401748. doi: 10.1002/advs.202401748 (PMC11425212; doi:10.1002/advs.202401748)
Supplement: Supplementary file 2 — Supporting Information [file ADVS-11-2401748-s002.xlsx]

## Sheet: Source Data Figure 1
Figure 1A		1 Day						2 Days						3 Days						4 Days						5 Days
	NCI-H460	1.07682	1.02251	1.05671	1.13882	1.00759	1.17288	1.12741	1.06413	1.21961	0.746362	1.04973	0.972993	0.882098	1.06584	0.917584	1.09594	0.835873	1.13593	0.709733	0.950067	0.678223	0.85551	0.839874	0.817367	0.639259	0.56924	0.745515	0.592725	0.660057	0.571227
	NCI-H1299	1.02695	0.95705	1.06673	1.0976	1.03723	0.927195	1.05194	1.16528	0.875967	1.0232	0.87407	0.951556	1.06807	1.1082	1.23681	0.908439	0.874367	0.775572	1.02375	1.06961	1.06004	1.22121	0.979992	0.786255	1.03395	0.733649	0.777786	0.735842	0.640102	0.836556
	A549	0.923702	0.92042	0.925811	0.87274	0.846835	0.950899	1.16827	0.993939	0.97318	0.97445	1.02016	1.07565	1.09009	1.09193	0.921606	0.791842	0.845127	0.917817	1.07571	0.853981	0.742382	0.900735	0.761861	0.929211	0.718229	0.643144	0.561268	0.578361	0.504858	0.680986
	NCI-H1975	1.02114	1.02737	1.04233	1.06697	1.02246	1.01919	0.917148	0.99451	1.05356	1.05937	1.09336	0.953304	1.07465	1.01193	0.955778	1.05437	0.903643	0.845717	0.796883	0.780769	0.97559	0.814752	0.717073	0.799284	0.637909	0.667036	0.723034	0.648274	0.508323	0.809801
	PC-9	0.981273	0.99761	1.0593	0.979647	1.2601	1.17127	1.12291	0.935937	1.08484	1.14311	0.88567	1.00951	1.00443	1.23065	0.986536	1.07629	1.07974	1.17969	0.827068	1.01345	0.978057	1.03189	0.984608	0.987474	0.933763	0.799519	0.956465	1.01134	1.05008	0.977021
	NCI-H661	0.998746	1.06747	1.03544	1.10751	1.06757	0.997585	1.0638	0.962058	1.01768	0.886641	0.916446	0.889433	1.07618	0.929135	1.15776	0.950923	1.30799	1.19599	1.00055	1.118	0.912131	0.944567	1.00911	0.986835	1.23725	1.09814	0.935248	0.728033	0.687838	1.07815
	HCC827	1.00924	1.01769	1.04605	1.00932	1.02255	0.988356	1.18148	0.99524	1.07388	1.09226	0.847314	0.932826	1.00456	1.14858	1.1336	1.07067	1.00515	0.978343	0.939112	1.12372	1.25885	0.905184	1.15719	0.904215	0.773687	0.999307	0.839654	0.763156	0.812489	0.823629
Figure 1C	Time (minutes)	NCI-H460 4Q			NCI-H460 0.25Q
	1.30651	62.5625	76.4055	78.3516	49.4645	55.6415	50.7083
	7.76432	60.6768	74.1272	76.039	48.3231	54.5178	50.318
	14.2275	60.9043	73.8526	75.8609	48.3939	55.0352	50.3874
	20.7823	28.3539	33.0431	34.7006	27.7485	24.8761	26.7024
	27.2408	31.8963	37.9174	40.0028	34.7015	24.0132	28.8814
	33.7037	33.6047	40.7761	41.7988	32.6675	21.0477	26.9006
	40.2478	110.378	96.4574	102.952	65.7074	59.1689	42.395
	46.7109	86.0691	105.712	110.929	54.4555	39.4297	40.8154
	53.1757	90.2792	102.917	103.933	52.2468	37.7743	30.954
	59.7144	16.0926	17.8332	19.0164	10.0851	11.9195	13.6321
	66.1809	17.752	19.148	20.5062	10.4971	12.4062	13.9017
	72.643	16.9658	19.9342	19.9773	9.90618	11.3465	14.1015
	Time (minutes)	NCI-H1299 4Q			NCI-H1299 0.25Q
	1.30651	51.0381	59.3227	53.3828	35.0978	27.955	22.8094
	7.76432	48.7305	56.7523	51.2399	34.1557	28.1862	23.4003
	14.2275	49.9309	57.7637	51.4025	34.7103	28.5497	23.6948
	20.7823	32.3928	34.3401	30.0067	23.718	22.0536	17.9969
	27.2408	36.6206	37.9237	32.6644	25.3647	22.5058	18.2563
	33.7037	37.432	37.7295	34.4286	25.6825	23.1861	19.367
	40.2478	71.0368	82.1337	70.2353	42.4936	35.1322	28.7228
	46.7109	72.3182	87.4072	76.4349	39.6495	33.2221	28.5506
	53.1757	73.0657	88.3321	78.6557	39.0468	32.6708	27.2797
	59.7144	21.9338	23.8036	19.5247	22.7983	23.8642	19.9255
	66.1809	20.9191	24.2533	20.3361	22.2422	26.5179	18.9016
	72.643	21.4192	22.6039	19.9228	22.2694	25.2645	18.5786
Figure 1D								P value	<0.0001
	NCI-H460	4Q			0.25Q			P value summary	****
	Glutamine uptake (%)	101.046	99.8391	99.8391	883.025	837.973	831.537	Significantly different (P < 0.05)?	Yes
								P value	<0.0001
	NCI-H1299	4Q			0.25Q			P value summary	****
	Glutamine uptake (%)	100.831	98.1219	101.047	797.631	782.028	786.362	Significantly different (P < 0.05)?	Yes
Figure 1E		4Q			0.25Q
	L-Glutamic-acid	909.375	1152.57	825.619	522.666	455.716	399.027	L-Glutamic-acid		L-Leucine		Glutamine		L-Aspartate		Uracil
	L-Leucine	802.549	977.165	745.37	978.025	962.694	941.613	P value	0.0075	P value	0.1665	P value	0.1714	P value	0.0076	P value	0.0075
	Glutamine	177.784	245.661	154.967	257.563	221.706	244.861	P value summary	**	P value summary	ns	P value summary	ns	P value summary	**	P value summary	**
	L-Aspartate	182.724	276.12	207.839	83.5408	82.5775	83.432	Significantly different (P < 0.05)?	Yes	Significantly different (P < 0.05)?	No	Significantly different (P < 0.05)?	No	Significantly different (P < 0.05)?	Yes	Significantly different (P < 0.05)?	Yes
	Uracil	264.535	214.427	162.713	63.8133	70.1448	31.9419
		4Q			0.25Q
	Ornithine	17.2166	21.4134	21.7409	9.31684	10.0317	8.90789	Ornithine		Fructose 1,6-bisphosphate		Argininosuccinic-acid		Trehalose-6-phosphate		3-phenyllactic-acid
	Fructose 1,6-bisphosphate	3.07	3.12501	2.76225	10.4772	10.1435	9.49091	P value	0.002	P value	<0.0001	P value	0.0003	P value	0.0607	P value	0.0071
	Argininosuccinic-acid	6.40129	7.53324	5.69133	0	0	0	P value summary	**	P value summary	****	P value summary	***	P value summary	ns	P value summary	**
	Trehalose-6-phosphate	3.0474	3.17222	2.98185	2.55964	0	0	Significantly different (P < 0.05)?	Yes	Significantly different (P < 0.05)?	Yes	Significantly different (P < 0.05)?	Yes	Significantly different (P < 0.05)?	No	Significantly different (P < 0.05)?	Yes
	3-phenyllactic-acid	0.0667276	0.0544882	0.0410977	0.00896528	0.0102473	0.0195602
Figure 1G								P value	0.0008
		4Q			0.25Q			P value summary	***
	NCI-H460 DDP 1 Day	5.519	4.621	5.727	9.54	10.016	10.964	Significantly different (P < 0.05)?	Yes
		4Q			0.25Q			P value	<0.0001
	NCI-H460 DDP 2 Day	6.526	7.79	6.583	15.8	15.11	16.19	P value summary	****
								Significantly different (P < 0.05)?	Yes
		4Q			0.25Q			P value	<0.0001
	NCI-H460 DDP 3 Day	5.946	5.5	5.695	12.723	11.871	11.841	P value summary	****
								Significantly different (P < 0.05)?	Yes
		4Q			0.25Q			P value	0.0006
	NCI-H460 DDP 4 Day	5.875	5.254	5.812	11.258	12.589	13.547	P value summary	***
								Significantly different (P < 0.05)?	Yes
		4Q			0.25Q			P value	<0.0001
	NCI-H460 DDP 5 Day	5.985	5.912	5.305	12.056	12.659	11.989	P value summary	****
								Significantly different (P < 0.05)?	Yes
		4Q			0.25Q			P value	0.0002
	NCI-H1299 DDP 1 Day	14.69	16.13	16.34	29.05	28.04	30.97	P value summary	***
								Significantly different (P < 0.05)?	Yes
		4Q			0.25Q			P value	<0.0001
	NCI-H1299 DDP 2 Day	11.63	12.04	10.87	28.67	29.52	27.61	P value summary	****
								Significantly different (P < 0.05)?	Yes
		4Q			0.25Q			P value	<0.0001
	NCI-H1299 DDP 3 Day	9.011	10.055	10.461	25.11	24.78	25.47	P value summary	****
								Significantly different (P < 0.05)?	Yes
		4Q			0.25Q			P value	0.0019
	NCI-H1299 DDP 4 Day	8.247	9.475	8.753	19.07	19.6	24.2	P value summary	**
								Significantly different (P < 0.05)?	Yes
		4Q			0.25Q			P value	0.0002
	NCI-H1299 DDP 5 Day	10.54	11.52	10.31	22.4	22.34	25.02	P value summary	***
								Significantly different (P < 0.05)?	Yes

## Sheet: Source Data Figure 2C
Figure 2C	id	H460-4Q1_count	H460-4Q2_count	H460-4Q3_count	H460-025Q1_count	H460-025Q2_count	H460-025Q3_count	H460-4Q1_tpm	H460-4Q2_tpm	H460-4Q3_tpm	H460-025Q1_tpm	H460-025Q2_tpm	H460-025Q3_tpm	H460-4Q_mean	H460-025Q_mean	log2(fc)	PValue	FDR	Symbol	Description	KEGG_A_class	KEGG_B_class	Pathway	K_ID	GO Component	GO Function	GO Process	TF_family
	ENSG00000006327	1403	1284	1356	8590	9082	8464	141.925	135.836	144.779	1140.32	1158.02	1118.88	140.847	1139.07	3.01566	0	0	TNFRSF12A	TNF receptor superfamily member 12A [Source:HGNC Symbol;Acc:HGNC:18152]	Environmental Information Processing	Signaling molecules and interaction	ko04060//Cytokine-cytokine receptor interaction	K05149	GO:0005886//plasma membrane;GO:0016020//membrane	GO:0005515//protein binding	GO:0001525//angiogenesis;GO:0006915//apoptotic process;GO:0007155//cell adhesion;GO:0030154//cell differentiation;GO:0043065//positive regulation of apoptotic process;GO:0061041//regulation of wound healing;GO:2001238//positive regulation of extrinsic apoptotic signaling pathway	--
	ENSG00000023171	9339	9498	9180	1467	1474	1379	186.921	201.439	210.086	46.962	51.25	48.462	199.482	48.8913	-2.02861	0	0	GRAMD1B	GRAM domain containing 1B [Source:HGNC Symbol;Acc:HGNC:29214]	-	-	-	-	GO:0005783//endoplasmic reticulum;GO:0005789//endoplasmic reticulum membrane;GO:0005886//plasma membrane;GO:0016020//membrane;GO:0043231//intracellular membrane-bounded organelle;GO:0044232//organelle membrane contact site;GO:0071944//cell periphery;GO:0140268//endoplasmic reticulum-plasma membrane contact site	GO:0001786//phosphatidylserine binding;GO:0008289//lipid binding;GO:0015485//cholesterol binding;GO:0070300//phosphatidic acid binding;GO:0120020//cholesterol transfer activity	GO:0006869//lipid transport;GO:0015918//sterol transport;GO:0032366//intracellular sterol transport;GO:0042632//cholesterol homeostasis;GO:0071397//cellular response to cholesterol;GO:0120009//intermembrane lipid transfer	--
	ENSG00000023608	1082	1032	965	7566	7582	7764	40.998	40.775	38.544	373.089	358.645	381.146	40.1057	370.96	3.20939	0	0	SNAPC1	small nuclear RNA activating complex polypeptide 1 [Source:HGNC Symbol;Acc:HGNC:11134]	-	-	-	-	GO:0005634//nucleus;GO:0005654//nucleoplasm;GO:0005730//nucleolus;GO:0019185//snRNA-activating protein complex	GO:0000995//RNA polymerase III general transcription initiation factor activity;GO:0003677//DNA binding;GO:0005515//protein binding;GO:0016251//RNA polymerase II general transcription initiation factor activity;GO:0043565//sequence-specific DNA binding	GO:0042795//snRNA transcription by RNA polymerase II;GO:0042796//snRNA transcription by RNA polymerase III	--
	ENSG00000026025	33358	33478	33316	5514	5839	5751	1753.71	1834.72	1847.29	377.468	382.6	392.496	1811.91	384.188	-2.23763	0	0	VIM	vimentin [Source:HGNC Symbol;Acc:HGNC:12692]	Human Diseases;Human Diseases	Infectious disease: viral;Cancer: overview	ko05169//Epstein-Barr virus infection;ko05206//MicroRNAs in cancer	K07606;K07606	GO:0005634//nucleus;GO:0005737//cytoplasm;GO:0005777//peroxisome;GO:0005815//microtubule organizing center;GO:0005829//cytosol;GO:0005844//polysome;GO:0005856//cytoskeleton;GO:0005882//intermediate filament;GO:0005886//plasma membrane;GO:0005925//focal adhesion;GO:0016020//membrane;GO:0016363//nuclear matrix;GO:0030424//axon;GO:0031252//cell leading edge;GO:0042995//cell projection;GO:0043005//ne…	GO:0003723//RNA binding;GO:0003725//double-stranded RNA binding;GO:0005200//structural constituent of cytoskeleton;GO:0005212//structural constituent of eye lens;GO:0005515//protein binding;GO:0019904//protein domain specific binding;GO:0042802//identical protein binding;GO:0060090//molecular adaptor activity;GO:0097110//scaffold protein binding;GO:1990254//keratin filament binding	GO:0010628//positive regulation of gene expression;GO:0010977//negative regulation of neuron projection development;GO:0014002//astrocyte development;GO:0031175//neuron projection development;GO:0032967//positive regulation of collagen biosynthetic process;GO:0043488//regulation of mRNA stability;GO:0045103//intermediate filament-based process;GO:0045109//intermediate filament organization;GO:004…	--
	ENSG00000027869	3467	3460	3393	630	656	632	208.621	216.94	215.231	49.219	49.305	49.053	213.597	49.1923	-2.11839	0	0	SH2D2A	SH2 domain containing 2A [Source:HGNC Symbol;Acc:HGNC:10821]	Environmental Information Processing	Signal transduction	ko04370//VEGF signaling pathway	K08273	GO:0005737//cytoplasm;GO:0005829//cytosol	GO:0005515//protein binding;GO:0017124//SH3 domain binding	GO:0001525//angiogenesis;GO:0007165//signal transduction;GO:0030154//cell differentiation;GO:0042098//T cell proliferation	--
	ENSG00000034152	1569	1490	1529	7357	7908	7138	68.101	67.555	76.145	427.54	448.152	412.857	70.6003	429.516	2.60497	0	0	MAP2K3	mitogen-activated protein kinase kinase 3 [Source:HGNC Symbol;Acc:HGNC:6843]	Human Diseases;Human Diseases;Environmental Information Processing;Human Diseases;Organismal Systems;Human Diseases;Environmental Information Processing;Human Diseases;Human Diseases;Human Diseases;Cellular Processes;Human Diseases;Human Diseases;Organismal Systems;Environmental Information Processing;Human Diseases;Organismal Systems;Organismal Systems;Organismal Systems;Human Diseases;Organisma…	Neurodegenerative disease;Neurodegenerative disease;Signal transduction;Infectious disease: bacterial;Environmental adaptation;Cardiovascular disease;Signal transduction;Infectious disease: viral;Infectious disease: viral;Infectious disease: viral;Cell growth and death;Endocrine and metabolic disease;Infectious disease: bacterial;Endocrine system;Signal transduction;Infectious disease: parasitic;…	ko05022//Pathways of neurodegeneration - multiple diseases;ko05014//Amyotrophic lateral sclerosis;ko04010//MAPK signaling pathway;ko05132//Salmonella infection;ko04714//Thermogenesis;ko05417//Lipid and atherosclerosis;ko04015//Rap1 signaling pathway;ko05170//Human immunodeficiency virus 1 infection;ko05169//Epstein-Barr virus infection;ko05161//Hepatitis B;ko04218//Cellular senescence;ko04936//Al…	K04432;K04432;K04432;K04432;K04432;K04432;K04432;K04432;K04432;K04432;K04432;K04432;K04432;K04432;K04432;K04432;K04432;K04432;K04432;K04432;K04432	GO:0005654//nucleoplasm;GO:0005737//cytoplasm;GO:0005829//cytosol;GO:0016020//membrane	GO:0000166//nucleotide binding;GO:0004672//protein kinase activity;GO:0004674//protein serine/threonine kinase activity;GO:0004708//MAP kinase kinase activity;GO:0004713//protein tyrosine kinase activity;GO:0005515//protein binding;GO:0005524//ATP binding;GO:0016301//kinase activity;GO:0016740//transferase activity;GO:0019901//protein kinase binding;GO:0106310//protein serine kinase activity	GO:0000165//MAPK cascade;GO:0001817//regulation of cytokine production;GO:0001934//positive regulation of protein phosphorylation;GO:0002931//response to ischemia;GO:0006468//protein phosphorylation;GO:0006954//inflammatory response;GO:0007165//signal transduction;GO:0007507//heart development;GO:0016310//phosphorylation;GO:0031098//stress-activated protein kinase signaling cascade;GO:0035331//ne…	--
	ENSG00000038382	4133	4155	4068	11696	12039	12152	41.513	42.795	42.362	153.808	152.973	159.571	42.2233	155.451	1.88034	0	0	TRIO	trio Rho guanine nucleotide exchange factor [Source:HGNC Symbol;Acc:HGNC:12303]	-	-	-	-	GO:0005737//cytoplasm;GO:0005829//cytosol;GO:0019898//extrinsic component of membrane;GO:0042995//cell projection;GO:0048786//presynaptic active zone;GO:0098794//postsynapse;GO:0098978//glutamatergic synapse	GO:0000166//nucleotide binding;GO:0004672//protein kinase activity;GO:0004674//protein serine/threonine kinase activity;GO:0005085//guanyl-nucleotide exchange factor activity;GO:0005515//protein binding;GO:0005524//ATP binding;GO:0016301//kinase activity;GO:0016740//transferase activity;GO:0106310//protein serine kinase activity	GO:0006468//protein phosphorylation;GO:0007185//transmembrane receptor protein tyrosine phosphatase signaling pathway;GO:0007411//axon guidance;GO:0016310//phosphorylation;GO:0045599//negative regulation of fat cell differentiation;GO:0048583//regulation of response to stimulus;GO:0048812//neuron projection morphogenesis;GO:0051056//regulation of small GTPase mediated signal transduction;GO:00991…	--
	ENSG00000055483	1838	1968	1974	7605	8319	7672	37.942	43.525	50.289	244.262	240.579	237.785	43.9187	240.875	2.45538	0	0	USP36	ubiquitin specific peptidase 36 [Source:HGNC Symbol;Acc:HGNC:20062]	-	-	-	-	GO:0005634//nucleus;GO:0005654//nucleoplasm;GO:0005730//nucleolus;GO:0005737//cytoplasm;GO:0005829//cytosol;GO:0016607//nuclear speck	GO:0003723//RNA binding;GO:0004197//cysteine-type endopeptidase activity;GO:0004843//thiol-dependent deubiquitinase;GO:0005515//protein binding;GO:0008233//peptidase activity;GO:0008234//cysteine-type peptidase activity;GO:0016787//hydrolase activity;GO:1990380//Lys48-specific deubiquitinase activity	GO:0006325//chromatin organization;GO:0006508//proteolysis;GO:0006511//ubiquitin-dependent protein catabolic process;GO:0007000//nucleolus organization;GO:0016242//negative regulation of macroautophagy;GO:0016579//protein deubiquitination;GO:0031647//regulation of protein stability;GO:0042981//regulation of apoptotic process;GO:0050821//protein stabilization;GO:1903146//regulation of autophagy of…	--
	ENSG00000059804	7908	7955	7920	2513	2571	2631	203.025	212.961	214.336	83.962	82.4	87.513	210.107	84.625	-1.31197	0	0	SLC2A3	solute carrier family 2 member 3 [Source:HGNC Symbol;Acc:HGNC:11007]	-	-	-	-	GO:0005886//plasma membrane;GO:0016020//membrane;GO:0016235//aggresome;GO:0030667//secretory granule membrane;GO:0035579//specific granule membrane;GO:0042995//cell projection;GO:0043204//perikaryon;GO:0070062//extracellular exosome;GO:0070821//tertiary granule membrane;GO:0101003//ficolin-1-rich granule membrane	GO:0005354//galactose transmembrane transporter activity;GO:0005355//glucose transmembrane transporter activity;GO:0005515//protein binding;GO:0005536//glucose binding;GO:0022857//transmembrane transporter activity;GO:0033300//dehydroascorbic acid transmembrane transporter activity;GO:0055056//D-glucose transmembrane transporter activity	GO:0005975//carbohydrate metabolic process;GO:0008643//carbohydrate transport;GO:0015757//galactose transmembrane transport;GO:0019852//L-ascorbic acid metabolic process;GO:0046323//glucose import;GO:0055085//transmembrane transport;GO:0070837//dehydroascorbic acid transport;GO:0098708//glucose import across plasma membrane;GO:0150104//transport across blood-brain barrier;GO:1904659//glucose tran…	--
	ENSG00000063660	4826	4945	4878	1144	1181	1073	128.039	136.225	135.845	39.788	38.95	37.122	133.37	38.62	-1.78801	0	0	GPC1	glypican 1 [Source:HGNC Symbol;Acc:HGNC:4449]	Human Diseases;Human Diseases	Cancer: overview;Cardiovascular disease	ko05205//Proteoglycans in cancer;ko05418//Fluid shear stress and atherosclerosis	K08107;K08107	GO:0005576//extracellular region;GO:0005615//extracellular space;GO:0005654//nucleoplasm;GO:0005768//endosome;GO:0005796//Golgi lumen;GO:0005829//cytosol;GO:0005886//plasma membrane;GO:0009986//cell surface;GO:0016020//membrane;GO:0031012//extracellular matrix;GO:0043202//lysosomal lumen;GO:0045121//membrane raft;GO:0045202//synapse;GO:0062023//collagen-containing extracellular matrix;GO:0070062/…	GO:0005507//copper ion binding;GO:0005515//protein binding;GO:0017134//fibroblast growth factor binding;GO:0043236//laminin binding	GO:0009966//regulation of signal transduction;GO:0014037//Schwann cell differentiation;GO:0016477//cell migration;GO:0030200//heparan sulfate proteoglycan catabolic process;GO:0032288//myelin assembly;GO:0040037//negative regulation of fibroblast growth factor receptor signaling pathway;GO:1905475//regulation of protein localization to membrane;GO:2001016//positive regulation of skeletal muscle c…	--
	ENSG00000067704	10484	10554	10304	3565	3836	3692	291.805	306.31	302.314	129.132	133.287	133.136	300.143	131.852	-1.18673	0	0	IARS2	isoleucyl-tRNA synthetase 2, mitochondrial [Source:HGNC Symbol;Acc:HGNC:29685]	Genetic Information Processing	Translation	ko00970//Aminoacyl-tRNA biosynthesis	K01870	GO:0005739//mitochondrion;GO:0005759//mitochondrial matrix	GO:0000049//tRNA binding;GO:0000166//nucleotide binding;GO:0002161//aminoacyl-tRNA editing activity;GO:0004812//aminoacyl-tRNA ligase activity;GO:0004822//isoleucine-tRNA ligase activity;GO:0005524//ATP binding;GO:0016874//ligase activity	GO:0006399//tRNA metabolic process;GO:0006412//translation;GO:0006418//tRNA aminoacylation for protein translation;GO:0006428//isoleucyl-tRNA aminoacylation;GO:0032543//mitochondrial translation;GO:0106074//aminoacyl-tRNA metabolism involved in translational fidelity	--
	ENSG00000073060	7197	7216	7507	1500	1568	1618	414.545	443.219	479.298	113.946	102.867	123.618	445.687	113.477	-1.97363	0	0	SCARB1	scavenger receptor class B member 1 [Source:HGNC Symbol;Acc:HGNC:1664]	Human Diseases;Human Diseases;Cellular Processes;Organismal Systems;Organismal Systems;Organismal Systems;Organismal Systems;Organismal Systems;Organismal Systems;Organismal Systems	Endocrine and metabolic disease;Infectious disease: viral;Transport and catabolism;Endocrine system;Digestive system;Endocrine system;Endocrine system;Digestive system;Digestive system;Digestive system	ko04934//Cushing syndrome;ko05160//Hepatitis C;ko04145//Phagosome;ko04925//Aldosterone synthesis and secretion;ko04976//Bile secretion;ko04927//Cortisol synthesis and secretion;ko04913//Ovarian steroidogenesis;ko04979//Cholesterol metabolism;ko04975//Fat digestion and absorption;ko04977//Vitamin digestion and absorption	K13885;K13885;K13885;K13885;K13885;K13885;K13885;K13885;K13885;K13885	GO:0005737//cytoplasm;GO:0005764//lysosome;GO:0005765//lysosomal membrane;GO:0005886//plasma membrane;GO:0005901//caveola;GO:0009986//cell surface;GO:0016020//membrane;GO:0030666//endocytic vesicle membrane;GO:0043231//intracellular membrane-bounded organelle;GO:0070062//extracellular exosome	GO:0001530//lipopolysaccharide binding;GO:0001540//amyloid-beta binding;GO:0001618//virus receptor activity;GO:0001786//phosphatidylserine binding;GO:0001875//lipopolysaccharide immune receptor activity;GO:0005044//scavenger receptor activity;GO:0005515//protein binding;GO:0005545//1-phosphatidylinositol binding;GO:0008035//high-density lipoprotein particle binding;GO:0008289//lipid binding;GO:00…	GO:0001935//endothelial cell proliferation;GO:0006707//cholesterol catabolic process;GO:0006869//lipid transport;GO:0010595//positive regulation of endothelial cell migration;GO:0010867//positive regulation of triglyceride biosynthetic process;GO:0010886//positive regulation of cholesterol storage;GO:0010899//regulation of phosphatidylcholine catabolic process;GO:0015914//phospholipid transport;G…	--
	ENSG00000074181	5243	5235	5497	124	143	142	67.147	69.573	73.585	1.886	2.183	2.401	70.1017	2.15667	-5.02257	0	0	NOTCH3	notch receptor 3 [Source:HGNC Symbol;Acc:HGNC:7883]	Human Diseases;Human Diseases;Human Diseases;Human Diseases;Environmental Information Processing;Organismal Systems;Human Diseases;Organismal Systems;Environmental Information Processing	Cancer: overview;Infectious disease: viral;Cancer: overview;Cancer: specific types;Signal transduction;Endocrine system;Drug resistance: antineoplastic;Immune system;Signal transduction	ko05200//Pathways in cancer;ko05165//Human papillomavirus infection;ko05206//MicroRNAs in cancer;ko05224//Breast cancer;ko04371//Apelin signaling pathway;ko04919//Thyroid hormone signaling pathway;ko01522//Endocrine resistance;ko04658//Th1 and Th2 cell differentiation;ko04330//Notch signaling pathway	K20995;K20995;K20995;K20995;K20995;K20995;K20995;K20995;K20995	GO:0000139//Golgi membrane;GO:0005576//extracellular region;GO:0005634//nucleus;GO:0005654//nucleoplasm;GO:0005789//endoplasmic reticulum membrane;GO:0005829//cytosol;GO:0005886//plasma membrane;GO:0009986//cell surface;GO:0015629//actin cytoskeleton;GO:0016020//membrane;GO:0043235//receptor complex	GO:0005509//calcium ion binding;GO:0005515//protein binding;GO:0019899//enzyme binding;GO:0038023//signaling receptor activity;GO:0042802//identical protein binding;GO:0045296//cadherin binding	GO:0000122//negative regulation of transcription by RNA polymerase II;GO:0006355//regulation of transcription, DNA-templated;GO:0007219//Notch signaling pathway;GO:0007275//multicellular organism development;GO:0007411//axon guidance;GO:0014016//neuroblast differentiation;GO:0030154//cell differentiation;GO:0030182//neuron differentiation;GO:0030900//forebrain development;GO:0045596//negative reg…	--
	ENSG00000074410	2020	1967	1919	165	196	176	52.766	52.798	52.236	5.588	6.256	5.655	52.6	5.833	-3.17275	0	0	CA12	carbonic anhydrase 12 [Source:HGNC Symbol;Acc:HGNC:1371]	Metabolism;Metabolism	Global and overview maps;Energy metabolism	ko01100//Metabolic pathways;ko00910//Nitrogen metabolism	K01672;K01672	GO:0005886//plasma membrane;GO:0016020//membrane;GO:0016323//basolateral plasma membrane;GO:0016324//apical plasma membrane	GO:0004089//carbonate dehydratase activity;GO:0008270//zinc ion binding;GO:0016829//lyase activity;GO:0046872//metal ion binding	GO:0044849//estrous cycle;GO:0055064//chloride ion homeostasis	--
	ENSG00000075426	2812	2892	3070	12431	12919	12678	41.916	44.445	48.043	238.917	238.5	241.332	44.8013	239.583	2.41891	0	0	FOSL2	FOS like 2, AP-1 transcription factor subunit [Source:HGNC Symbol;Acc:HGNC:3798]	Organismal Systems	Development and regeneration	ko04380//Osteoclast differentiation	K09030	GO:0000785//chromatin;GO:0005634//nucleus;GO:0005654//nucleoplasm;GO:0090575//RNA polymerase II transcription regulator complex	GO:0000977//RNA polymerase II transcription regulatory region sequence-specific DNA binding;GO:0000978//RNA polymerase II cis-regulatory region sequence-specific DNA binding;GO:0000981//DNA-binding transcription factor activity, RNA polymerase II-specific;GO:0001228//DNA-binding transcription activator activity, RNA polymerase II-specific;GO:0003677//DNA binding;GO:0003682//chromatin binding;GO:0…	GO:0003334//keratinocyte development;GO:0006355//regulation of transcription, DNA-templated;GO:0006357//regulation of transcription by RNA polymerase II;GO:0008219//cell death;GO:0045893//positive regulation of transcription, DNA-templated;GO:0045944//positive regulation of transcription by RNA polymerase II;GO:0048146//positive regulation of fibroblast proliferation	TF_bZIP
	ENSG00000076706	5830	5950	5882	1514	1523	1507	172.169	183.224	183.105	58.186	56.148	57.659	179.499	57.331	-1.64659	0	0	MCAM	melanoma cell adhesion molecule [Source:HGNC Symbol;Acc:HGNC:6934]	-	-	-	-	GO:0005576//extracellular region;GO:0005615//extracellular space;GO:0005886//plasma membrane;GO:0005925//focal adhesion;GO:0009897//external side of plasma membrane;GO:0016020//membrane	-	GO:0001525//angiogenesis;GO:0003094//glomerular filtration;GO:0007155//cell adhesion;GO:0009653//anatomical structure morphogenesis;GO:0030335//positive regulation of cell migration;GO:0061042//vascular wound healing	--
	ENSG00000077150	3301	3316	3388	8424	8823	8542	107.133	112.341	116.024	352.556	354.263	355.51	111.833	354.11	1.66285	0	0	NFKB2	nuclear factor kappa B subunit 2 [Source:HGNC Symbol;Acc:HGNC:7795]	Human Diseases;Environmental Information Processing;Human Diseases;Human Diseases;Human Diseases;Human Diseases;Organismal Systems;Organismal Systems;Environmental Information Processing;Human Diseases	Cancer: overview;Signal transduction;Infectious disease: viral;Cancer: overview;Infectious disease: viral;Cancer: specific types;Development and regeneration;Immune system;Signal transduction;Infectious disease: bacterial	ko05200//Pathways in cancer;ko04010//MAPK signaling pathway;ko05166//Human T-cell leukemia virus 1 infection;ko05203//Viral carcinogenesis;ko05169//Epstein-Barr virus infection;ko05224//Breast cancer;ko04380//Osteoclast differentiation;ko04625//C-type lectin receptor signaling pathway;ko04064//NF-kappa B signaling pathway;ko05134//Legionellosis	K04469;K04469;K04469;K04469;K04469;K04469;K04469;K04469;K04469;K04469	GO:0000785//chromatin;GO:0005634//nucleus;GO:0005654//nucleoplasm;GO:0005737//cytoplasm;GO:0005829//cytosol;GO:0033257//Bcl3/NF-kappaB2 complex	GO:0000978//RNA polymerase II cis-regulatory region sequence-specific DNA binding;GO:0000981//DNA-binding transcription factor activity, RNA polymerase II-specific;GO:0001228//DNA-binding transcription activator activity, RNA polymerase II-specific;GO:0003677//DNA binding;GO:0003700//DNA-binding transcription factor activity;GO:0005515//protein binding;GO:1990837//sequence-specific double-strande…	GO:0002268//follicular dendritic cell differentiation;GO:0002467//germinal center formation;GO:0006355//regulation of transcription, DNA-templated;GO:0006357//regulation of transcription by RNA polymerase II;GO:0006954//inflammatory response;GO:0007165//signal transduction;GO:0007249//I-kappaB kinase/NF-kappaB signaling;GO:0010468//regulation of gene expression;GO:0030198//extracellular matrix or…	RHD
	ENSG00000080824	18189	18306	17564	4623	4813	4907	555.335	583.641	563.911	186.76	183.574	194.519	567.629	188.284	-1.59204	0	0	HSP90AA1	heat shock protein 90 alpha family class A member 1 [Source:HGNC Symbol;Acc:HGNC:5253]	Human Diseases;Environmental Information Processing;Human Diseases;Human Diseases;Human Diseases;Organismal Systems;Genetic Information Processing;Cellular Processes;Organismal Systems;Human Diseases;Organismal Systems;Organismal Systems;Human Diseases;Organismal Systems;Organismal Systems	Cancer: overview;Signal transduction;Infectious disease: bacterial;Cardiovascular disease;Cancer: overview;Immune system;Folding, sorting and degradation;Cell growth and death;Endocrine system;Cardiovascular disease;Immune system;Endocrine system;Cancer: specific types;Immune system;Immune system	ko05200//Pathways in cancer;ko04151//PI3K-Akt signaling pathway;ko05132//Salmonella infection;ko05417//Lipid and atherosclerosis;ko05207//Chemical carcinogenesis - receptor activation;ko04621//NOD-like receptor signaling pathway;ko04141//Protein processing in endoplasmic reticulum;ko04217//Necroptosis;ko04915//Estrogen signaling pathway;ko05418//Fluid shear stress and atherosclerosis;ko04659//Th1…	K04079;K04079;K04079;K04079;K04079;K04079;K04079;K04079;K04079;K04079;K04079;K04079;K04079;K04079;K04079	GO:0005576//extracellular region;GO:0005634//nucleus;GO:0005654//nucleoplasm;GO:0005737//cytoplasm;GO:0005739//mitochondrion;GO:0005829//cytosol;GO:0005886//plasma membrane;GO:0009986//cell surface;GO:0016020//membrane;GO:0016323//basolateral plasma membrane;GO:0016324//apical plasma membrane;GO:0031526//brush border membrane;GO:0032991//protein-containing complex;GO:0034774//secretory granule lu…	GO:0000166//nucleotide binding;GO:0002134//UTP binding;GO:0002135//CTP binding;GO:0003723//RNA binding;GO:0003729//mRNA binding;GO:0005515//protein binding;GO:0005524//ATP binding;GO:0005525//GTP binding;GO:0016787//hydrolase activity;GO:0016887//ATP hydrolysis activity;GO:0017098//sulfonylurea receptor binding;GO:0019899//enzyme binding;GO:0019903//protein phosphatase binding;GO:0023026//MHC cla…	GO:0001764//neuron migration;GO:0001934//positive regulation of protein phosphorylation;GO:0002218//activation of innate immune response;GO:0002230//positive regulation of defense response to virus by host;GO:0003009//skeletal muscle contraction;GO:0006457//protein folding;GO:0006839//mitochondrial transport;GO:0006986//response to unfolded protein;GO:0007004//telomere maintenance via telomerase;…	--
	ENSG00000081041	1577	1475	1408	8603	9041	8230	138.962	135.53	130.784	986.559	994.548	939.558	135.092	973.555	2.84932	0	0	CXCL2	C-X-C motif chemokine ligand 2 [Source:HGNC Symbol;Acc:HGNC:4603]	Environmental Information Processing;Human Diseases;Human Diseases;Organismal Systems;Organismal Systems;Human Diseases;Environmental Information Processing;Environmental Information Processing;Human Diseases;Environmental Information Processing;Organismal Systems;Human Diseases;Human Diseases;Human Diseases	Signaling molecules and interaction;Cardiovascular disease;Infectious disease: viral;Immune system;Immune system;Endocrine and metabolic disease;Signal transduction;Signal transduction;Infectious disease: parasitic;Signaling molecules and interaction;Immune system;Immune disease;Infectious disease: bacterial;Infectious disease: bacterial	ko04060//Cytokine-cytokine receptor interaction;ko05417//Lipid and atherosclerosis;ko05167//Kaposi sarcoma-associated herpesvirus infection;ko04062//Chemokine signaling pathway;ko04621//NOD-like receptor signaling pathway;ko04936//Alcoholic liver disease;ko04668//TNF signaling pathway;ko04064//NF-kappa B signaling pathway;ko05146//Amoebiasis;ko04061//Viral protein interaction with cytokine and cy…	K05505;K05505;K05505;K05505;K05505;K05505;K05505;K05505;K05505;K05505;K05505;K05505;K05505;K05505	GO:0005576//extracellular region;GO:0005615//extracellular space	GO:0005125//cytokine activity;GO:0005515//protein binding;GO:0008009//chemokine activity;GO:0045236//CXCR chemokine receptor binding	GO:0002237//response to molecule of bacterial origin;GO:0006935//chemotaxis;GO:0006952//defense response;GO:0006954//inflammatory response;GO:0006955//immune response;GO:0007165//signal transduction;GO:0009605//response to external stimulus;GO:0030593//neutrophil chemotaxis;GO:0060326//cell chemotaxis;GO:0061844//antimicrobial humoral immune response mediated by antimicrobial peptide;GO:0070098//…	--
	ENSG00000082397	19193	19589	18832	7349	7661	7544	628.077	657.526	653.992	346.103	357.768	350.922	646.532	351.598	-0.878796	0	0	EPB41L3	erythrocyte membrane protein band 4.1 like 3 [Source:HGNC Symbol;Acc:HGNC:3380]	-	-	-	-	GO:0005737//cytoplasm;GO:0005829//cytosol;GO:0005856//cytoskeleton;GO:0005886//plasma membrane;GO:0005911//cell-cell junction;GO:0016020//membrane;GO:0030054//cell junction;GO:0030673//axolemma;GO:0033270//paranode region of axon;GO:0044224//juxtaparanode region of axon;GO:0070161//anchoring junction	GO:0003779//actin binding;GO:0005198//structural molecule activity;GO:0005200//structural constituent of cytoskeleton;GO:0005515//protein binding;GO:0008092//cytoskeletal protein binding;GO:0106006//cytoskeletal protein-membrane anchor activity	GO:0002175//protein localization to paranode region of axon;GO:0006915//apoptotic process;GO:0008150//biological_process;GO:0008360//regulation of cell shape;GO:0030865//cortical cytoskeleton organization;GO:0030866//cortical actin cytoskeleton organization;GO:0030913//paranodal junction assembly;GO:0031032//actomyosin structure organization;GO:0043217//myelin maintenance;GO:0048812//neuron proje…	--
	ENSG00000082781	4417	4670	4652	886	1050	975	114.898	116.807	132.274	32.693	39.212	39.24	121.326	37.0483	-1.71141	0	0	ITGB5	integrin subunit beta 5 [Source:HGNC Symbol;Acc:HGNC:6160]	Environmental Information Processing;Human Diseases;Cellular Processes;Human Diseases;Cellular Processes;Cellular Processes;Human Diseases;Human Diseases;Environmental Information Processing;Human Diseases	Signal transduction;Infectious disease: viral;Cell motility;Cancer: overview;Cellular community - eukaryotes;Transport and catabolism;Cardiovascular disease;Cardiovascular disease;Signaling molecules and interaction;Cardiovascular disease	ko04151//PI3K-Akt signaling pathway;ko05165//Human papillomavirus infection;ko04810//Regulation of actin cytoskeleton;ko05205//Proteoglycans in cancer;ko04510//Focal adhesion;ko04145//Phagosome;ko05414//Dilated cardiomyopathy;ko05410//Hypertrophic cardiomyopathy;ko04512//ECM-receptor interaction;ko05412//Arrhythmogenic right ventricular cardiomyopathy	K06588;K06588;K06588;K06588;K06588;K06588;K06588;K06588;K06588;K06588	GO:0005886//plasma membrane;GO:0005925//focal adhesion;GO:0008305//integrin complex;GO:0009986//cell surface;GO:0016020//membrane;GO:0030054//cell junction;GO:0034684//integrin alphav-beta5 complex;GO:0043235//receptor complex;GO:0045335//phagocytic vesicle;GO:0070062//extracellular exosome;GO:0070161//anchoring junction	GO:0001618//virus receptor activity;GO:0005102//signaling receptor binding;GO:0005178//integrin binding;GO:0005515//protein binding	GO:0007155//cell adhesion;GO:0007160//cell-matrix adhesion;GO:0007179//transforming growth factor beta receptor signaling pathway;GO:0007229//integrin-mediated signaling pathway;GO:0016477//cell migration;GO:0035987//endodermal cell differentiation;GO:0043149//stress fiber assembly;GO:0046718//viral entry into host cell;GO:0090136//epithelial cell-cell adhesion	--
	ENSG00000087074	2783	2698	2616	15078	15226	15158	116.236	117.535	115.471	822.858	796.087	822.659	116.414	813.868	2.80553	0	0	PPP1R15A	protein phosphatase 1 regulatory subunit 15A [Source:HGNC Symbol;Acc:HGNC:14375]	Genetic Information Processing	Folding, sorting and degradation	ko04141//Protein processing in endoplasmic reticulum	K14019	GO:0000164//protein phosphatase type 1 complex;GO:0005737//cytoplasm;GO:0005739//mitochondrion;GO:0005741//mitochondrial outer membrane;GO:0005783//endoplasmic reticulum;GO:0005789//endoplasmic reticulum membrane;GO:0005794//Golgi apparatus;GO:0005829//cytosol;GO:0016020//membrane	GO:0005515//protein binding;GO:0008157//protein phosphatase 1 binding;GO:0019888//protein phosphatase regulator activity;GO:0019901//protein kinase binding;GO:0072542//protein phosphatase activator activity	GO:0006417//regulation of translation;GO:0006915//apoptotic process;GO:0006974//cellular response to DNA damage stimulus;GO:0031400//negative regulation of protein modification process;GO:0032058//positive regulation of translational initiation in response to stress;GO:0032515//negative regulation of phosphoprotein phosphatase activity;GO:0032516//positive regulation of phosphoprotein phosphatase…	--
	ENSG00000088826	4086	3944	3978	534	655	534	187.576	188.244	191.928	31.768	37.51	31.639	189.249	33.639	-2.49208	0	0	SMOX	spermine oxidase [Source:HGNC Symbol;Acc:HGNC:15862]	Metabolism;Metabolism;Metabolism	Global and overview maps;Amino acid metabolism;Metabolism of other amino acids	ko01100//Metabolic pathways;ko00330//Arginine and proline metabolism;ko00410//beta-Alanine metabolism	K12259;K12259;K12259	GO:0005634//nucleus;GO:0005654//nucleoplasm;GO:0005737//cytoplasm;GO:0005829//cytosol;GO:0031965//nuclear membrane;GO:0043231//intracellular membrane-bounded organelle	GO:0016491//oxidoreductase activity;GO:0046592//polyamine oxidase activity;GO:0052894//norspermine:oxygen oxidoreductase activity;GO:0052895//N1-acetylspermine:oxygen oxidoreductase (N1-acetylspermidine-forming) activity;GO:0052901//spermine:oxygen oxidoreductase (spermidine-forming) activity	GO:0006596//polyamine biosynthetic process;GO:0006598//polyamine catabolic process;GO:0006805//xenobiotic metabolic process;GO:0046208//spermine catabolic process	--
	ENSG00000089127	3295	3174	3134	524	561	551	199.18	198.513	198.753	41.585	42.435	42.476	198.815	42.1653	-2.2373	0	0	OAS1	2'-5'-oligoadenylate synthetase 1 [Source:HGNC Symbol;Acc:HGNC:8086]	Human Diseases;Human Diseases;Human Diseases;Organismal Systems;Human Diseases;Human Diseases;Human Diseases	Infectious disease: viral;Infectious disease: viral;Infectious disease: viral;Immune system;Infectious disease: viral;Infectious disease: viral;Infectious disease: viral	ko05168//Herpes simplex virus 1 infection;ko05171//Coronavirus disease - COVID-19;ko05169//Epstein-Barr virus infection;ko04621//NOD-like receptor signaling pathway;ko05164//Influenza A;ko05160//Hepatitis C;ko05162//Measles	K14216;K14216;K14216;K14216;K14216;K14216;K14216	GO:0005576//extracellular region;GO:0005634//nucleus;GO:0005654//nucleoplasm;GO:0005737//cytoplasm;GO:0005739//mitochondrion;GO:0005783//endoplasmic reticulum;GO:0005829//cytosol;GO:0005840//ribosome;GO:0016020//membrane;GO:0043231//intracellular membrane-bounded organelle	GO:0000166//nucleotide binding;GO:0001730//2'-5'-oligoadenylate synthetase activity;GO:0003723//RNA binding;GO:0003725//double-stranded RNA binding;GO:0005515//protein binding;GO:0005524//ATP binding;GO:0016740//transferase activity;GO:0016779//nucleotidyltransferase activity;GO:0046872//metal ion binding	GO:0002376//immune system process;GO:0006006//glucose metabolic process;GO:0009615//response to virus;GO:0032728//positive regulation of interferon-beta production;GO:0032760//positive regulation of tumor necrosis factor production;GO:0034138//toll-like receptor 3 signaling pathway;GO:0034142//toll-like receptor 4 signaling pathway;GO:0035457//cellular response to interferon-alpha;GO:0035458//cel…	--
	ENSG00000091129	5017	5121	5109	435	500	482	81.784	85.828	86.287	9.957	10.128	10.1	84.633	10.0617	-3.07235	0	0	NRCAM	neuronal cell adhesion molecule [Source:HGNC Symbol;Acc:HGNC:7994]	Environmental Information Processing	Signaling molecules and interaction	ko04514//Cell adhesion molecules	K06756	GO:0005576//extracellular region;GO:0005886//plasma membrane;GO:0009897//external side of plasma membrane;GO:0016020//membrane;GO:0030424//axon;GO:0042995//cell projection;GO:0043005//neuron projection;GO:0043194//axon initial segment;GO:0045202//synapse;GO:0045211//postsynaptic membrane;GO:0098839//postsynaptic density membrane;GO:0098978//glutamatergic synapse	GO:0005515//protein binding;GO:0030506//ankyrin binding;GO:0086080//protein binding involved in heterotypic cell-cell adhesion;GO:0098632//cell-cell adhesion mediator activity	GO:0001525//angiogenesis;GO:0001764//neuron migration;GO:0007155//cell adhesion;GO:0007409//axonogenesis;GO:0007411//axon guidance;GO:0007413//axonal fasciculation;GO:0007416//synapse assembly;GO:0007417//central nervous system development;GO:0007420//brain development;GO:0008104//protein localization;GO:0010975//regulation of neuron projection development;GO:0019227//neuronal action potential pr…	--
	ENSG00000091490	3940	4039	4012	704	682	762	95.505	103.961	103.013	23.635	21.979	26.062	100.826	23.892	-2.07727	0	0	SEL1L3	SEL1L family member 3 [Source:HGNC Symbol;Acc:HGNC:29108]	-	-	-	-	GO:0016020//membrane	GO:0005515//protein binding	-	--
	ENSG00000092820	13401	13490	13012	4273	4504	4432	430.709	452.182	440.72	178.742	180.827	184.666	441.204	181.412	-1.28218	0	0	EZR	ezrin [Source:HGNC Symbol;Acc:HGNC:12691]	Cellular Processes;Human Diseases;Human Diseases;Cellular Processes;Human Diseases;Organismal Systems;Organismal Systems	Cell motility;Cancer: overview;Infectious disease: bacterial;Cellular community - eukaryotes;Cancer: overview;Immune system;Digestive system	ko04810//Regulation of actin cytoskeleton;ko05205//Proteoglycans in cancer;ko05130//Pathogenic Escherichia coli infection;ko04530//Tight junction;ko05206//MicroRNAs in cancer;ko04670//Leukocyte transendothelial migration;ko04971//Gastric acid secretion	K08007;K08007;K08007;K08007;K08007;K08007;K08007	GO:0001650//fibrillar center;GO:0001726//ruffle;GO:0001772//immunological synapse;GO:0001931//uropod;GO:0005615//extracellular space;GO:0005737//cytoplasm;GO:0005768//endosome;GO:0005829//cytosol;GO:0005856//cytoskeleton;GO:0005884//actin filament;GO:0005886//plasma membrane;GO:0005902//microvillus;GO:0005903//brush border;GO:0005912//adherens junction;GO:0005925//focal adhesion;GO:0005938//cell …	GO:0003723//RNA binding;GO:0003779//actin binding;GO:0005515//protein binding;GO:0008017//microtubule binding;GO:0008092//cytoskeletal protein binding;GO:0019904//protein domain specific binding;GO:0034236//protein kinase A catalytic subunit binding;GO:0034237//protein kinase A regulatory subunit binding;GO:0042802//identical protein binding;GO:0044548//S100 protein binding;GO:0045296//cadherin b…	GO:0000122//negative regulation of transcription by RNA polymerase II;GO:0001951//intestinal D-glucose absorption;GO:0003376//sphingosine-1-phosphate receptor signaling pathway;GO:0007159//leukocyte cell-cell adhesion;GO:0008360//regulation of cell shape;GO:0010628//positive regulation of gene expression;GO:0010737//protein kinase A signaling;GO:0022614//membrane to membrane docking;GO:0030033//m…	--
	ENSG00000099194	30708	30381	29936	6133	6478	6317	575.236	593.437	591.12	149.512	151.488	153.311	586.598	151.437	-1.95365	0	0	SCD	stearoyl-CoA desaturase [Source:HGNC Symbol;Acc:HGNC:10571]	Metabolism;Human Diseases;Environmental Information Processing;Organismal Systems;Metabolism;Metabolism	Global and overview maps;Endocrine and metabolic disease;Signal transduction;Endocrine system;Global and overview maps;Lipid metabolism	ko01100//Metabolic pathways;ko04936//Alcoholic liver disease;ko04152//AMPK signaling pathway;ko03320//PPAR signaling pathway;ko01212//Fatty acid metabolism;ko01040//Biosynthesis of unsaturated fatty acids	K00507;K00507;K00507;K00507;K00507;K00507	GO:0005730//nucleolus;GO:0005783//endoplasmic reticulum;GO:0005789//endoplasmic reticulum membrane;GO:0016020//membrane	GO:0004768//stearoyl-CoA 9-desaturase activity;GO:0005506//iron ion binding;GO:0005515//protein binding;GO:0016215//acyl-CoA desaturase activity;GO:0016491//oxidoreductase activity;GO:0016717//oxidoreductase activity, acting on paired donors, with oxidation of a pair of donors resulting in the reduction of molecular oxygen to two molecules of water;GO:0032896//palmitoyl-CoA 9-desaturase activity;…	GO:0006629//lipid metabolic process;GO:0006631//fatty acid metabolic process;GO:0006633//fatty acid biosynthetic process;GO:0006636//unsaturated fatty acid biosynthetic process;GO:0070542//response to fatty acid;GO:0120162//positive regulation of cold-induced thermogenesis	--
	ENSG00000100401	1431	1574	1560	5777	6249	6072	38.142	44.555	45.323	206.075	209.355	213.353	42.6733	209.594	2.29619	0	0	RANGAP1	Ran GTPase activating protein 1 [Source:HGNC Symbol;Acc:HGNC:9854]	Genetic Information Processing	Translation	ko03013//Nucleocytoplasmic transport	K14319	GO:0000775//chromosome, centromeric region;GO:0000776//kinetochore;GO:0005634//nucleus;GO:0005635//nuclear envelope;GO:0005643//nuclear pore;GO:0005654//nucleoplasm;GO:0005694//chromosome;GO:0005737//cytoplasm;GO:0005819//spindle;GO:0005829//cytosol;GO:0005856//cytoskeleton;GO:0016235//aggresome;GO:0030425//dendrite;GO:0031965//nuclear membrane;GO:0043231//intracellular membrane-bounded organelle…	GO:0003723//RNA binding;GO:0005096//GTPase activator activity;GO:0005515//protein binding;GO:0031267//small GTPase binding;GO:0031625//ubiquitin protein ligase binding;GO:0045296//cadherin binding	GO:0006913//nucleocytoplasmic transport;GO:0007165//signal transduction;GO:0016925//protein sumoylation;GO:0046826//negative regulation of protein export from nucleus;GO:0048678//response to axon injury;GO:0051168//nuclear export;GO:0071375//cellular response to peptide hormone stimulus;GO:0090630//activation of GTPase activity;GO:1904117//cellular response to vasopressin	--
	ENSG00000100504	5888	6028	6049	1435	1409	1422	206.983	220.792	224.023	65.607	61.835	64.771	217.266	64.071	-1.76172	0	0	PYGL	glycogen phosphorylase L [Source:HGNC Symbol;Acc:HGNC:9725]	Metabolism;Cellular Processes;Organismal Systems;Human Diseases;Organismal Systems;Metabolism	Global and overview maps;Cell growth and death;Endocrine system;Endocrine and metabolic disease;Endocrine system;Carbohydrate metabolism	ko01100//Metabolic pathways;ko04217//Necroptosis;ko04910//Insulin signaling pathway;ko04931//Insulin resistance;ko04922//Glucagon signaling pathway;ko00500//Starch and sucrose metabolism	K00688;K00688;K00688;K00688;K00688;K00688	GO:0005576//extracellular region;GO:0005737//cytoplasm;GO:0005829//cytosol;GO:0034774//secretory granule lumen;GO:0070062//extracellular exosome;GO:1904813//ficolin-1-rich granule lumen	GO:0000166//nucleotide binding;GO:0002060//purine nucleobase binding;GO:0003824//catalytic activity;GO:0004645//1,4-alpha-oligoglucan phosphorylase activity;GO:0005515//protein binding;GO:0005524//ATP binding;GO:0005536//glucose binding;GO:0008184//glycogen phosphorylase activity;GO:0016208//AMP binding;GO:0016740//transferase activity;GO:0016757//glycosyltransferase activity;GO:0019842//vitamin …	GO:0005975//carbohydrate metabolic process;GO:0005977//glycogen metabolic process;GO:0005980//glycogen catabolic process;GO:0006015//5-phosphoribose 1-diphosphate biosynthetic process;GO:0008152//metabolic process;GO:0009617//response to bacterium;GO:0042593//glucose homeostasis;GO:0070266//necroptotic process	--
	ENSG00000100994	17814	18490	18148	2957	3195	3008	426.777	460.235	458.054	91.859	95.209	93.939	448.355	93.669	-2.259	0	0	PYGB	glycogen phosphorylase B [Source:HGNC Symbol;Acc:HGNC:9723]	Metabolism;Cellular Processes;Organismal Systems;Human Diseases;Organismal Systems;Metabolism	Global and overview maps;Cell growth and death;Endocrine system;Endocrine and metabolic disease;Endocrine system;Carbohydrate metabolism	ko01100//Metabolic pathways;ko04217//Necroptosis;ko04910//Insulin signaling pathway;ko04931//Insulin resistance;ko04922//Glucagon signaling pathway;ko00500//Starch and sucrose metabolism	K00688;K00688;K00688;K00688;K00688;K00688	GO:0005576//extracellular region;GO:0005737//cytoplasm;GO:0016020//membrane;GO:0035578//azurophil granule lumen;GO:0070062//extracellular exosome	GO:0003824//catalytic activity;GO:0004645//1,4-alpha-oligoglucan phosphorylase activity;GO:0005515//protein binding;GO:0008184//glycogen phosphorylase activity;GO:0016740//transferase activity;GO:0016757//glycosyltransferase activity;GO:0030170//pyridoxal phosphate binding;GO:0102250//linear malto-oligosaccharide phosphorylase activity;GO:0102499//SHG alpha-glucan phosphorylase activity	GO:0005975//carbohydrate metabolic process;GO:0005977//glycogen metabolic process;GO:0005980//glycogen catabolic process;GO:0008152//metabolic process	--
	ENSG00000101782	1608	1609	1735	7774	7819	7797	50.739	48.795	55.333	309.93	291.123	302.726	51.6223	301.26	2.54494	0	0	RIOK3	RIO kinase 3 [Source:HGNC Symbol;Acc:HGNC:11451]	-	-	-	-	GO:0005737//cytoplasm;GO:0005829//cytosol;GO:0030688//preribosome, small subunit precursor	GO:0000166//nucleotide binding;GO:0004674//protein serine/threonine kinase activity;GO:0005515//protein binding;GO:0005524//ATP binding;GO:0016301//kinase activity;GO:0016740//transferase activity;GO:0046872//metal ion binding;GO:0089720//caspase binding;GO:0106310//protein serine kinase activity	GO:0002376//immune system process;GO:0006468//protein phosphorylation;GO:0007059//chromosome segregation;GO:0016310//phosphorylation;GO:0030490//maturation of SSU-rRNA;GO:0031333//negative regulation of protein-containing complex assembly;GO:0032728//positive regulation of interferon-beta production;GO:0039534//negative regulation of MDA-5 signaling pathway;GO:0042254//ribosome biogenesis;GO:0043…	--
	ENSG00000102007	5815	5977	5754	1598	1644	1771	518.879	555.383	541.644	187.184	183.514	205.118	538.635	191.939	-1.48866	0	0	PLP2	proteolipid protein 2 [Source:HGNC Symbol;Acc:HGNC:9087]	-	-	-	-	GO:0005783//endoplasmic reticulum;GO:0005789//endoplasmic reticulum membrane;GO:0005886//plasma membrane;GO:0016020//membrane	GO:0005515//protein binding;GO:0015075//ion transmembrane transporter activity;GO:0019956//chemokine binding	GO:0006811//ion transport;GO:0006935//chemotaxis;GO:0019221//cytokine-mediated signaling pathway;GO:0034220//ion transmembrane transport	--
	ENSG00000104408	7074	7104	6681	2062	2158	2011	469.722	473.167	456.624	186.723	184.875	182.589	466.504	184.729	-1.33648	0	0	EIF3E	eukaryotic translation initiation factor 3 subunit E [Source:HGNC Symbol;Acc:HGNC:3277]	Human Diseases	Infectious disease: viral	ko05160//Hepatitis C	K03250	GO:0000785//chromatin;GO:0005634//nucleus;GO:0005654//nucleoplasm;GO:0005737//cytoplasm;GO:0005829//cytosol;GO:0005852//eukaryotic translation initiation factor 3 complex;GO:0014069//postsynaptic density;GO:0016020//membrane;GO:0016282//eukaryotic 43S preinitiation complex;GO:0016605//PML body;GO:0032991//protein-containing complex;GO:0033290//eukaryotic 48S preinitiation complex;GO:0070062//extr…	GO:0003723//RNA binding;GO:0003743//translation initiation factor activity;GO:0005515//protein binding;GO:0045296//cadherin binding	GO:0000184//nuclear-transcribed mRNA catabolic process, nonsense-mediated decay;GO:0001732//formation of cytoplasmic translation initiation complex;GO:0002183//cytoplasmic translational initiation;GO:0006412//translation;GO:0006413//translational initiation;GO:0006446//regulation of translational initiation;GO:0045727//positive regulation of translation;GO:0045947//negative regulation of translat…	--
	ENSG00000104687	7592	7653	7604	2200	2256	2346	254.118	263.646	262.931	94.948	96.167	99.853	260.232	96.9893	-1.4239	0	0	GSR	glutathione-disulfide reductase [Source:HGNC Symbol;Acc:HGNC:4623]	Metabolism;Human Diseases;Organismal Systems;Metabolism	Global and overview maps;Cardiovascular disease;Endocrine system;Metabolism of other amino acids	ko01100//Metabolic pathways;ko05415//Diabetic cardiomyopathy;ko04918//Thyroid hormone synthesis;ko00480//Glutathione metabolism	K00383;K00383;K00383;K00383	GO:0005737//cytoplasm;GO:0005739//mitochondrion;GO:0005759//mitochondrial matrix;GO:0005829//cytosol;GO:0009897//external side of plasma membrane;GO:0070062//extracellular exosome	GO:0000166//nucleotide binding;GO:0004362//glutathione-disulfide reductase (NADPH) activity;GO:0009055//electron transfer activity;GO:0016491//oxidoreductase activity;GO:0016668//oxidoreductase activity, acting on a sulfur group of donors, NAD(P) as acceptor;GO:0050660//flavin adenine dinucleotide binding;GO:0050661//NADP binding	GO:0006749//glutathione metabolic process;GO:0022900//electron transport chain;GO:0034599//cellular response to oxidative stress;GO:0045454//cell redox homeostasis;GO:0098869//cellular oxidant detoxification	--
	ENSG00000104856	321	327	336	2246	2458	2315	15.065	16.388	16.669	142.829	146.592	140.789	16.0407	143.403	3.16027	0	0	RELB	RELB proto-oncogene, NF-kB subunit [Source:HGNC Symbol;Acc:HGNC:9956]	Environmental Information Processing;Human Diseases;Human Diseases;Organismal Systems;Organismal Systems;Environmental Information Processing	Signal transduction;Infectious disease: viral;Infectious disease: viral;Development and regeneration;Immune system;Signal transduction	ko04010//MAPK signaling pathway;ko05166//Human T-cell leukemia virus 1 infection;ko05169//Epstein-Barr virus infection;ko04380//Osteoclast differentiation;ko04625//C-type lectin receptor signaling pathway;ko04064//NF-kappa B signaling pathway	K09253;K09253;K09253;K09253;K09253;K09253	GO:0000785//chromatin;GO:0005634//nucleus;GO:0005654//nucleoplasm;GO:0005737//cytoplasm;GO:0005813//centrosome;GO:0005815//microtubule organizing center;GO:0005829//cytosol;GO:0005856//cytoskeleton;GO:0017053//transcription repressor complex;GO:0032991//protein-containing complex;GO:0045202//synapse;GO:0071159//NF-kappaB complex	GO:0000978//RNA polymerase II cis-regulatory region sequence-specific DNA binding;GO:0000981//DNA-binding transcription factor activity, RNA polymerase II-specific;GO:0003677//DNA binding;GO:0003700//DNA-binding transcription factor activity;GO:0005515//protein binding;GO:0019901//protein kinase binding;GO:0042802//identical protein binding	GO:0006355//regulation of transcription, DNA-templated;GO:0006357//regulation of transcription by RNA polymerase II;GO:0006954//inflammatory response;GO:0007249//I-kappaB kinase/NF-kappaB signaling;GO:0010468//regulation of gene expression;GO:0019882//antigen processing and presentation;GO:0030098//lymphocyte differentiation;GO:0032688//negative regulation of interferon-beta production;GO:0032922…	RHD
	ENSG00000105220	10863	11065	11122	2696	2812	2820	632.779	694.742	657.872	225.528	211.264	224.134	661.798	220.309	-1.58686	0	0	GPI	glucose-6-phosphate isomerase [Source:HGNC Symbol;Acc:HGNC:4458]	Metabolism;Metabolism;Metabolism;Metabolism;Metabolism;Metabolism	Global and overview maps;Global and overview maps;Carbohydrate metabolism;Carbohydrate metabolism;Carbohydrate metabolism;Carbohydrate metabolism	ko01100//Metabolic pathways;ko01200//Carbon metabolism;ko00010//Glycolysis / Gluconeogenesis;ko00520//Amino sugar and nucleotide sugar metabolism;ko00500//Starch and sucrose metabolism;ko00030//Pentose phosphate pathway	K01810;K01810;K01810;K01810;K01810;K01810	GO:0005576//extracellular region;GO:0005615//extracellular space;GO:0005737//cytoplasm;GO:0005829//cytosol;GO:0005886//plasma membrane;GO:0016020//membrane;GO:0034774//secretory granule lumen;GO:0060170//ciliary membrane;GO:0070062//extracellular exosome;GO:1904813//ficolin-1-rich granule lumen	GO:0004347//glucose-6-phosphate isomerase activity;GO:0005125//cytokine activity;GO:0005515//protein binding;GO:0008083//growth factor activity;GO:0016853//isomerase activity;GO:0031625//ubiquitin protein ligase binding;GO:0048029//monosaccharide binding;GO:0097367//carbohydrate derivative binding	GO:0001701//in utero embryonic development;GO:0001707//mesoderm formation;GO:0002639//positive regulation of immunoglobulin production;GO:0005975//carbohydrate metabolic process;GO:0006094//gluconeogenesis;GO:0006096//glycolytic process;GO:0006959//humoral immune response;GO:0007165//signal transduction;GO:0007599//hemostasis;GO:0007611//learning or memory;GO:0010595//positive regulation of endot…	--
	ENSG00000105810	3505	3634	3497	11191	11542	12176	29.657	32.026	31.183	123.051	121.763	133.367	30.9553	126.06	2.02585	0	0	CDK6	cyclin dependent kinase 6 [Source:HGNC Symbol;Acc:HGNC:1777]	Human Diseases;Environmental Information Processing;Human Diseases;Human Diseases;Human Diseases;Human Diseases;Human Diseases;Human Diseases;Human Diseases;Human Diseases;Cellular Processes;Human Diseases;Human Diseases;Human Diseases;Human Diseases;Cellular Processes;Human Diseases;Human Diseases;Human Diseases;Human Diseases;Cellular Processes;Human Diseases;Human Diseases	Cancer: overview;Signal transduction;Infectious disease: viral;Infectious disease: viral;Cancer: overview;Infectious disease: viral;Infectious disease: viral;Infectious disease: viral;Cancer: specific types;Cancer: overview;Cell growth and death;Endocrine and metabolic disease;Infectious disease: viral;Cancer: specific types;Infectious disease: viral;Cell growth and death;Cancer: specific types;C…	ko05200//Pathways in cancer;ko04151//PI3K-Akt signaling pathway;ko05165//Human papillomavirus infection;ko05163//Human cytomegalovirus infection;ko05203//Viral carcinogenesis;ko05169//Epstein-Barr virus infection;ko05167//Kaposi sarcoma-associated herpesvirus infection;ko05164//Influenza A;ko05225//Hepatocellular carcinoma;ko05206//MicroRNAs in cancer;ko04218//Cellular senescence;ko04934//Cushing…	K02091;K02091;K02091;K02091;K02091;K02091;K02091;K02091;K02091;K02091;K02091;K02091;K02091;K02091;K02091;K02091;K02091;K02091;K02091;K02091;K02091;K02091;K02091	GO:0000307//cyclin-dependent protein kinase holoenzyme complex;GO:0001726//ruffle;GO:0005634//nucleus;GO:0005654//nucleoplasm;GO:0005737//cytoplasm;GO:0005813//centrosome;GO:0005815//microtubule organizing center;GO:0005829//cytosol;GO:0005856//cytoskeleton;GO:0042995//cell projection;GO:0097132//cyclin D2-CDK6 complex	GO:0000166//nucleotide binding;GO:0004672//protein kinase activity;GO:0004674//protein serine/threonine kinase activity;GO:0004693//cyclin-dependent protein serine/threonine kinase activity;GO:0005515//protein binding;GO:0005524//ATP binding;GO:0016301//kinase activity;GO:0016740//transferase activity;GO:0030332//cyclin binding;GO:0098770//FBXO family protein binding;GO:0106310//protein serine ki…	GO:0000082//G1/S transition of mitotic cell cycle;GO:0000122//negative regulation of transcription by RNA polymerase II;GO:0001954//positive regulation of cell-matrix adhesion;GO:0002244//hematopoietic progenitor cell differentiation;GO:0003323//type B pancreatic cell development;GO:0006468//protein phosphorylation;GO:0007049//cell cycle;GO:0007165//signal transduction;GO:0007219//Notch signaling…	--
	ENSG00000105835	38700	39491	37982	11381	12126	12330	1667.15	1728.11	1684.36	641.518	647.606	647.268	1693.21	645.464	-1.39135	0	0	NAMPT	nicotinamide phosphoribosyltransferase [Source:HGNC Symbol;Acc:HGNC:30092]	Metabolism;Organismal Systems;Metabolism	Global and overview maps;Immune system;Metabolism of cofactors and vitamins	ko01100//Metabolic pathways;ko04621//NOD-like receptor signaling pathway;ko00760//Nicotinate and nicotinamide metabolism	K03462;K03462;K03462	GO:0005576//extracellular region;GO:0005615//extracellular space;GO:0005634//nucleus;GO:0005737//cytoplasm;GO:0005829//cytosol;GO:0016607//nuclear speck;GO:0030054//cell junction;GO:0070062//extracellular exosome	GO:0005125//cytokine activity;GO:0005515//protein binding;GO:0016740//transferase activity;GO:0016757//glycosyltransferase activity;GO:0042802//identical protein binding;GO:0047280//nicotinamide phosphoribosyltransferase activity	GO:0007165//signal transduction;GO:0007267//cell-cell signaling;GO:0007623//circadian rhythm;GO:0008284//positive regulation of cell population proliferation;GO:0009435//NAD biosynthetic process;GO:0019363//pyridine nucleotide biosynthetic process;GO:0032922//circadian regulation of gene expression;GO:0034356//NAD biosynthesis via nicotinamide riboside salvage pathway;GO:0045944//positive regulat…	--
	ENSG00000106541	8841	8184	7958	1938	1977	1923	639.904	625.751	607.865	177.013	173.485	174.783	624.507	175.094	-1.83459	0	0	AGR2	anterior gradient 2, protein disulphide isomerase family member [Source:HGNC Symbol;Acc:HGNC:328]	-	-	-	-	GO:0005576//extracellular region;GO:0005615//extracellular space;GO:0005783//endoplasmic reticulum	GO:0002162//dystroglycan binding;GO:0005154//epidermal growth factor receptor binding;GO:0005515//protein binding;GO:0042802//identical protein binding	GO:0006954//inflammatory response;GO:0010628//positive regulation of gene expression;GO:0010811//positive regulation of cell-substrate adhesion;GO:0045742//positive regulation of epidermal growth factor receptor signaling pathway;GO:0048546//digestive tract morphogenesis;GO:0048639//positive regulation of developmental growth;GO:0060480//lung goblet cell differentiation;GO:0060548//negative regul…	--
	ENSG00000108602	11392	10786	11161	2152	2249	2226	692.425	685.289	715.873	170.114	170.088	175.815	697.862	172.006	-2.02049	0	0	ALDH3A1	aldehyde dehydrogenase 3 family member A1 [Source:HGNC Symbol;Acc:HGNC:405]	Metabolism;Metabolism;Metabolism;Metabolism;Metabolism;Metabolism;Metabolism;Metabolism	Global and overview maps;Xenobiotics biodegradation and metabolism;Carbohydrate metabolism;Xenobiotics biodegradation and metabolism;Amino acid metabolism;Metabolism of other amino acids;Amino acid metabolism;Amino acid metabolism	ko01100//Metabolic pathways;ko00980//Metabolism of xenobiotics by cytochrome P450;ko00010//Glycolysis / Gluconeogenesis;ko00982//Drug metabolism - cytochrome P450;ko00350//Tyrosine metabolism;ko00410//beta-Alanine metabolism;ko00340//Histidine metabolism;ko00360//Phenylalanine metabolism	K00129;K00129;K00129;K00129;K00129;K00129;K00129;K00129	GO:0005615//extracellular space;GO:0005737//cytoplasm;GO:0005783//endoplasmic reticulum;GO:0005829//cytosol;GO:0005886//plasma membrane;GO:0016020//membrane	GO:0004028//3-chloroallyl aldehyde dehydrogenase activity;GO:0004029//aldehyde dehydrogenase (NAD+) activity;GO:0004030//aldehyde dehydrogenase [NAD(P)+] activity;GO:0005515//protein binding;GO:0008106//alcohol dehydrogenase (NADP+) activity;GO:0016491//oxidoreductase activity;GO:0016620//oxidoreductase activity, acting on the aldehyde or oxo group of donors, NAD or NADP as acceptor;GO:0018479//b…	GO:0006081//cellular aldehyde metabolic process;GO:0006629//lipid metabolic process;GO:0006805//xenobiotic metabolic process	--
	ENSG00000108679	10561	10986	11112	913	924	898	496.812	544.032	553.47	56.674	60.138	57.39	531.438	58.0673	-3.1941	0	0	LGALS3BP	galectin 3 binding protein [Source:HGNC Symbol;Acc:HGNC:6564]	-	-	-	-	GO:0005576//extracellular region;GO:0005615//extracellular space;GO:0016020//membrane;GO:0031089//platelet dense granule lumen;GO:0062023//collagen-containing extracellular matrix;GO:0070062//extracellular exosome;GO:0072562//blood microparticle	GO:0005044//scavenger receptor activity;GO:0005515//protein binding	GO:0006897//endocytosis;GO:0006968//cellular defense response;GO:0007155//cell adhesion;GO:0007165//signal transduction	--
	ENSG00000108828	5970	6070	6278	1249	1370	1263	227.948	236.111	248.199	59.171	65.892	59.952	237.419	61.6717	-1.94476	0	0	VAT1	vesicle amine transport 1 [Source:HGNC Symbol;Acc:HGNC:16919]	-	-	-	-	GO:0005576//extracellular region;GO:0005737//cytoplasm;GO:0005739//mitochondrion;GO:0005741//mitochondrial outer membrane;GO:0016020//membrane;GO:0035578//azurophil granule lumen;GO:0070062//extracellular exosome	GO:0005515//protein binding;GO:0008270//zinc ion binding;GO:0016491//oxidoreductase activity	GO:0010637//negative regulation of mitochondrial fusion	--
	ENSG00000108846	2917	2940	2942	512	526	560	68.251	63.744	71.234	15.913	14.505	18.906	67.743	16.4413	-2.04274	0	0	ABCC3	ATP binding cassette subfamily C member 3 [Source:HGNC Symbol;Acc:HGNC:54]	Organismal Systems;Environmental Information Processing;Human Diseases	Digestive system;Membrane transport;Drug resistance: antineoplastic	ko04976//Bile secretion;ko02010//ABC transporters;ko01523//Antifolate resistance	K05667;K05667;K05667	GO:0005886//plasma membrane;GO:0009925//basal plasma membrane;GO:0016020//membrane;GO:0016323//basolateral plasma membrane	GO:0000166//nucleotide binding;GO:0005524//ATP binding;GO:0008559//ABC-type xenobiotic transporter activity;GO:0015164//glucuronoside transmembrane transporter activity;GO:0015431//ABC-type glutathione S-conjugate transporter activity;GO:0015432//ABC-type bile acid transporter activity;GO:0016887//ATP hydrolysis activity;GO:0022857//transmembrane transporter activity;GO:0042626//ATPase-coupled tr…	GO:0006805//xenobiotic metabolic process;GO:0006855//xenobiotic transmembrane transport;GO:0006869//lipid transport;GO:0015721//bile acid and bile salt transport;GO:0015779//glucuronoside transport;GO:0042908//xenobiotic transport;GO:0055085//transmembrane transport;GO:0071716//leukotriene transport;GO:0098656//anion transmembrane transport;GO:0150104//transport across blood-brain barrier	--
	ENSG00000109756	1880	1905	1852	6178	6441	6417	29.549	30.444	29.752	140.111	141.615	141.555	29.915	141.094	2.23771	0	0	RAPGEF2	Rap guanine nucleotide exchange factor 2 [Source:HGNC Symbol;Acc:HGNC:16854]	Environmental Information Processing;Environmental Information Processing;Cellular Processes	Signal transduction;Signal transduction;Cellular community - eukaryotes	ko04010//MAPK signaling pathway;ko04015//Rap1 signaling pathway;ko04530//Tight junction	K08018;K08018;K08018	GO:0005737//cytoplasm;GO:0005768//endosome;GO:0005770//late endosome;GO:0005829//cytosol;GO:0005886//plasma membrane;GO:0005911//cell-cell junction;GO:0005923//bicellular tight junction;GO:0016020//membrane;GO:0016324//apical plasma membrane;GO:0030139//endocytic vesicle;GO:0032991//protein-containing complex;GO:0043005//neuron projection;GO:0043025//neuronal cell body;GO:0045202//synapse;GO:0048…	GO:0005085//guanyl-nucleotide exchange factor activity;GO:0005096//GTPase activator activity;GO:0005509//calcium ion binding;GO:0005515//protein binding;GO:0019992//diacylglycerol binding;GO:0030165//PDZ domain binding;GO:0030552//cAMP binding;GO:0031697//beta-1 adrenergic receptor binding;GO:0050699//WW domain binding;GO:0070300//phosphatidic acid binding	GO:0000165//MAPK cascade;GO:0001568//blood vessel development;GO:0001764//neuron migration;GO:0006508//proteolysis;GO:0007165//signal transduction;GO:0007186//G protein-coupled receptor signaling pathway;GO:0007218//neuropeptide signaling pathway;GO:0007264//small GTPase mediated signal transduction;GO:0007265//Ras protein signal transduction;GO:0007399//nervous system development;GO:0008285//neg…	--
	ENSG00000109861	15801	15499	15783	6480	6844	6799	885.449	890.745	923.875	491.936	497.407	515.067	900.023	501.47	-0.843798	0	0	CTSC	cathepsin C [Source:HGNC Symbol;Acc:HGNC:2528]	Cellular Processes;Cellular Processes	Cell growth and death;Transport and catabolism	ko04210//Apoptosis;ko04142//Lysosome	K01275;K01275	GO:0005576//extracellular region;GO:0005615//extracellular space;GO:0005654//nucleoplasm;GO:0005737//cytoplasm;GO:0005764//lysosome;GO:0005788//endoplasmic reticulum lumen;GO:0005813//centrosome;GO:0016020//membrane;GO:0030134//COPII-coated ER to Golgi transport vesicle;GO:0033116//endoplasmic reticulum-Golgi intermediate compartment membrane;GO:0035578//azurophil granule lumen;GO:0043231//intrac…	GO:0004197//cysteine-type endopeptidase activity;GO:0004252//serine-type endopeptidase activity;GO:0005515//protein binding;GO:0008233//peptidase activity;GO:0008234//cysteine-type peptidase activity;GO:0008239//dipeptidyl-peptidase activity;GO:0016505//peptidase activator activity involved in apoptotic process;GO:0016787//hydrolase activity;GO:0019902//phosphatase binding;GO:0031404//chloride io…	GO:0001913//T cell mediated cytotoxicity;GO:0006508//proteolysis;GO:0006915//apoptotic process;GO:0006955//immune response;GO:0010033//response to organic substance;GO:0031642//negative regulation of myelination;GO:0051603//proteolysis involved in cellular protein catabolic process;GO:1903052//positive regulation of proteolysis involved in cellular protein catabolic process;GO:1903980//positive r…	--
	ENSG00000109971	13309	12893	12906	1572	1673	1595	591.86	601.314	599.749	93.626	94.155	92.912	597.641	93.5643	-2.67525	0	0	HSPA8	heat shock protein family A (Hsp70) member 8 [Source:HGNC Symbol;Acc:HGNC:5241]	Environmental Information Processing;Human Diseases;Cellular Processes;Human Diseases;Genetic Information Processing;Human Diseases;Organismal Systems;Genetic Information Processing;Human Diseases;Organismal Systems;Organismal Systems;Human Diseases	Signal transduction;Neurodegenerative disease;Transport and catabolism;Cardiovascular disease;Folding, sorting and degradation;Infectious disease: viral;Endocrine system;Transcription;Infectious disease: parasitic;Immune system;Aging;Infectious disease: bacterial	ko04010//MAPK signaling pathway;ko05020//Prion disease;ko04144//Endocytosis;ko05417//Lipid and atherosclerosis;ko04141//Protein processing in endoplasmic reticulum;ko05162//Measles;ko04915//Estrogen signaling pathway;ko03040//Spliceosome;ko05145//Toxoplasmosis;ko04612//Antigen processing and presentation;ko04213//Longevity regulating pathway - multiple species;ko05134//Legionellosis	K03283;K03283;K03283;K03283;K03283;K03283;K03283;K03283;K03283;K03283;K03283;K03283	GO:0000974//Prp19 complex;GO:0005576//extracellular region;GO:0005615//extracellular space;GO:0005634//nucleus;GO:0005654//nucleoplasm;GO:0005681//spliceosomal complex;GO:0005730//nucleolus;GO:0005737//cytoplasm;GO:0005764//lysosome;GO:0005765//lysosomal membrane;GO:0005770//late endosome;GO:0005776//autophagosome;GO:0005829//cytosol;GO:0005886//plasma membrane;GO:0005925//focal adhesion;GO:00160…	GO:0000166//nucleotide binding;GO:0001664//G protein-coupled receptor binding;GO:0001786//phosphatidylserine binding;GO:0003723//RNA binding;GO:0005515//protein binding;GO:0005524//ATP binding;GO:0016787//hydrolase activity;GO:0016887//ATP hydrolysis activity;GO:0019899//enzyme binding;GO:0023026//MHC class II protein complex binding;GO:0030674//protein-macromolecule adaptor activity;GO:0031072//…	GO:0000398//mRNA splicing, via spliceosome;GO:0006397//mRNA processing;GO:0006457//protein folding;GO:0006914//autophagy;GO:0006986//response to unfolded protein;GO:0008380//RNA splicing;GO:0009267//cellular response to starvation;GO:0031647//regulation of protein stability;GO:0042026//protein refolding;GO:0043254//regulation of protein-containing complex assembly;GO:0044788//modulation by host o…	--
	ENSG00000110330	998	1041	1045	4029	4140	4201	29.546	31.934	30.229	137.929	137.979	144.617	30.5697	140.175	2.19706	0	0	BIRC2	baculoviral IAP repeat containing 2 [Source:HGNC Symbol;Acc:HGNC:590]	Human Diseases;Human Diseases;Human Diseases;Cellular Processes;Human Diseases;Organismal Systems;Cellular Processes;Environmental Information Processing;Genetic Information Processing;Cellular Processes;Environmental Information Processing;Human Diseases;Environmental Information Processing;Human Diseases;Human Diseases;Cellular Processes	Cancer: overview;Infectious disease: viral;Infectious disease: bacterial;Cellular community - eukaryotes;Cancer: overview;Immune system;Cell growth and death;Signal transduction;Folding, sorting and degradation;Cell growth and death;Signal transduction;Infectious disease: parasitic;Signal transduction;Cancer: specific types;Drug resistance: antineoplastic;Cell growth and death	ko05200//Pathways in cancer;ko05168//Herpes simplex virus 1 infection;ko05132//Salmonella infection;ko04510//Focal adhesion;ko05202//Transcriptional misregulation in cancer;ko04621//NOD-like receptor signaling pathway;ko04217//Necroptosis;ko04390//Hippo signaling pathway;ko04120//Ubiquitin mediated proteolysis;ko04210//Apoptosis;ko04668//TNF signaling pathway;ko05145//Toxoplasmosis;ko04064//NF-ka…	K16060;K16060;K16060;K16060;K16060;K16060;K16060;K16060;K16060;K16060;K16060;K16060;K16060;K16060;K16060;K16060	GO:0001741//XY body;GO:0005634//nucleus;GO:0005737//cytoplasm;GO:0005829//cytosol;GO:0009898//cytoplasmic side of plasma membrane;GO:0032991//protein-containing complex;GO:0035631//CD40 receptor complex	GO:0003713//transcription coactivator activity;GO:0004842//ubiquitin-protein transferase activity;GO:0005515//protein binding;GO:0008270//zinc ion binding;GO:0016740//transferase activity;GO:0042802//identical protein binding;GO:0043027//cysteine-type endopeptidase inhibitor activity involved in apoptotic process;GO:0043130//ubiquitin binding;GO:0044877//protein-containing complex binding;GO:0046…	GO:0000209//protein polyubiquitination;GO:0001666//response to hypoxia;GO:0001890//placenta development;GO:0006915//apoptotic process;GO:0007166//cell surface receptor signaling pathway;GO:0007249//I-kappaB kinase/NF-kappaB signaling;GO:0010243//response to organonitrogen compound;GO:0014070//response to organic cyclic compound;GO:0031398//positive regulation of protein ubiquitination;GO:0033209/…	--
	ENSG00000111144	3160	2939	3048	487	505	499	146.022	141.27	147.959	29.491	29.448	30.172	145.084	29.7037	-2.28817	0	0	LTA4H	leukotriene A4 hydrolase [Source:HGNC Symbol;Acc:HGNC:6710]	Metabolism;Metabolism	Global and overview maps;Lipid metabolism	ko01100//Metabolic pathways;ko00590//Arachidonic acid metabolism	K01254;K01254	GO:0005576//extracellular region;GO:0005634//nucleus;GO:0005654//nucleoplasm;GO:0005737//cytoplasm;GO:0005829//cytosol;GO:0070062//extracellular exosome;GO:1904724//tertiary granule lumen;GO:1904813//ficolin-1-rich granule lumen	GO:0003723//RNA binding;GO:0004177//aminopeptidase activity;GO:0004301//epoxide hydrolase activity;GO:0004463//leukotriene-A4 hydrolase activity;GO:0005515//protein binding;GO:0008233//peptidase activity;GO:0008237//metallopeptidase activity;GO:0008270//zinc ion binding;GO:0016787//hydrolase activity;GO:0045148//tripeptide aminopeptidase activity;GO:0046872//metal ion binding;GO:0070006//metalloa…	GO:0006508//proteolysis;GO:0006629//lipid metabolic process;GO:0006691//leukotriene metabolic process;GO:0010043//response to zinc ion;GO:0019370//leukotriene biosynthetic process;GO:0019538//protein metabolic process;GO:0043171//peptide catabolic process;GO:0043434//response to peptide hormone;GO:0060509//type I pneumocyte differentiation	--
	ENSG00000111331	2215	2254	2265	321	301	315	34.706	36.967	38.341	7.619	6.72	8.395	36.6713	7.578	-2.27476	0	0	OAS3	2'-5'-oligoadenylate synthetase 3 [Source:HGNC Symbol;Acc:HGNC:8088]	Human Diseases;Human Diseases;Human Diseases;Organismal Systems;Human Diseases;Human Diseases;Human Diseases	Infectious disease: viral;Infectious disease: viral;Infectious disease: viral;Immune system;Infectious disease: viral;Infectious disease: viral;Infectious disease: viral	ko05168//Herpes simplex virus 1 infection;ko05171//Coronavirus disease - COVID-19;ko05169//Epstein-Barr virus infection;ko04621//NOD-like receptor signaling pathway;ko05164//Influenza A;ko05160//Hepatitis C;ko05162//Measles	K14216;K14216;K14216;K14216;K14216;K14216;K14216	GO:0005615//extracellular space;GO:0005634//nucleus;GO:0005654//nucleoplasm;GO:0005737//cytoplasm;GO:0005829//cytosol;GO:0005886//plasma membrane;GO:0016020//membrane;GO:0043231//intracellular membrane-bounded organelle	GO:0000166//nucleotide binding;GO:0001730//2'-5'-oligoadenylate synthetase activity;GO:0003723//RNA binding;GO:0003725//double-stranded RNA binding;GO:0005515//protein binding;GO:0005524//ATP binding;GO:0016740//transferase activity;GO:0016779//nucleotidyltransferase activity;GO:0046872//metal ion binding	GO:0002376//immune system process;GO:0006139//nucleobase-containing compound metabolic process;GO:0009615//response to virus;GO:0032728//positive regulation of interferon-beta production;GO:0032760//positive regulation of tumor necrosis factor production;GO:0035395//negative regulation of chemokine (C-X-C motif) ligand 9 production;GO:0039529//RIG-I signaling pathway;GO:0039530//MDA-5 signaling p…	--
	ENSG00000111640	148886	149808	149672	54051	57324	55010	11391.8	11948.9	12066.4	5381.65	5473.64	5451.88	11802.4	5435.72	-1.11853	0	0	GAPDH	glyceraldehyde-3-phosphate dehydrogenase [Source:HGNC Symbol;Acc:HGNC:4141]	Metabolism;Human Diseases;Human Diseases;Human Diseases;Human Diseases;Metabolism;Environmental Information Processing;Metabolism;Metabolism	Global and overview maps;Neurodegenerative disease;Infectious disease: bacterial;Cardiovascular disease;Infectious disease: bacterial;Global and overview maps;Signal transduction;Global and overview maps;Carbohydrate metabolism	ko01100//Metabolic pathways;ko05010//Alzheimer disease;ko05132//Salmonella infection;ko05415//Diabetic cardiomyopathy;ko05130//Pathogenic Escherichia coli infection;ko01200//Carbon metabolism;ko04066//HIF-1 signaling pathway;ko01230//Biosynthesis of amino acids;ko00010//Glycolysis / Gluconeogenesis	K00134;K00134;K00134;K00134;K00134;K00134;K00134;K00134;K00134	GO:0005634//nucleus;GO:0005737//cytoplasm;GO:0005811//lipid droplet;GO:0005829//cytosol;GO:0005856//cytoskeleton;GO:0005886//plasma membrane;GO:0015630//microtubule cytoskeleton;GO:0016020//membrane;GO:0031965//nuclear membrane;GO:0031982//vesicle;GO:0043231//intracellular membrane-bounded organelle;GO:0048471//perinuclear region of cytoplasm;GO:0070062//extracellular exosome;GO:0097452//GAIT com…	GO:0000166//nucleotide binding;GO:0004365//glyceraldehyde-3-phosphate dehydrogenase (NAD+) (phosphorylating) activity;GO:0005515//protein binding;GO:0008017//microtubule binding;GO:0016491//oxidoreductase activity;GO:0016620//oxidoreductase activity, acting on the aldehyde or oxo group of donors, NAD or NADP as acceptor;GO:0016740//transferase activity;GO:0019828//aspartic-type endopeptidase inhi…	GO:0000226//microtubule cytoskeleton organization;GO:0001819//positive regulation of cytokine production;GO:0002376//immune system process;GO:0006006//glucose metabolic process;GO:0006096//glycolytic process;GO:0006417//regulation of translation;GO:0006915//apoptotic process;GO:0010951//negative regulation of endopeptidase activity;GO:0016241//regulation of macroautophagy;GO:0017148//negative reg…	--
	ENSG00000111669	16140	15985	15995	6089	6304	6105	1173.98	1215.93	1226.76	577.12	572.608	575.925	1205.56	575.218	-1.06752	0	0	TPI1	triosephosphate isomerase 1 [Source:HGNC Symbol;Acc:HGNC:12009]	Metabolism;Metabolism;Metabolism;Metabolism;Metabolism;Metabolism	Global and overview maps;Global and overview maps;Global and overview maps;Carbohydrate metabolism;Carbohydrate metabolism;Carbohydrate metabolism	ko01100//Metabolic pathways;ko01200//Carbon metabolism;ko01230//Biosynthesis of amino acids;ko00562//Inositol phosphate metabolism;ko00010//Glycolysis / Gluconeogenesis;ko00051//Fructose and mannose metabolism	K01803;K01803;K01803;K01803;K01803;K01803	GO:0005615//extracellular space;GO:0005634//nucleus;GO:0005737//cytoplasm;GO:0005829//cytosol;GO:0070062//extracellular exosome	GO:0004807//triose-phosphate isomerase activity;GO:0005515//protein binding;GO:0008929//methylglyoxal synthase activity;GO:0016829//lyase activity;GO:0016853//isomerase activity;GO:0031625//ubiquitin protein ligase binding;GO:0042803//protein homodimerization activity	GO:0006006//glucose metabolic process;GO:0006094//gluconeogenesis;GO:0006096//glycolytic process;GO:0019242//methylglyoxal biosynthetic process;GO:0019563//glycerol catabolic process;GO:0019682//glyceraldehyde-3-phosphate metabolic process;GO:0046166//glyceraldehyde-3-phosphate biosynthetic process;GO:0061621//canonical glycolysis	--
	ENSG00000111799	79	88	72	1796	1779	1915	0.784	1.165	0.636	24.875	21.075	30.875	0.861667	25.6083	4.89334	0	0	COL12A1	collagen type XII alpha 1 chain [Source:HGNC Symbol;Acc:HGNC:2188]	Organismal Systems	Digestive system	ko04974//Protein digestion and absorption	K08132	GO:0005576//extracellular region;GO:0005581//collagen trimer;GO:0005595//collagen type XII trimer;GO:0005615//extracellular space;GO:0005788//endoplasmic reticulum lumen;GO:0062023//collagen-containing extracellular matrix;GO:0070062//extracellular exosome;GO:1903561//extracellular vesicle	GO:0005515//protein binding;GO:0030020//extracellular matrix structural constituent conferring tensile strength	GO:0007155//cell adhesion;GO:0030199//collagen fibril organization;GO:0035987//endodermal cell differentiation	--
	ENSG00000112414	3224	3382	3316	8966	9234	9332	54.243	53.693	55.688	185.182	187.591	190.921	54.5413	187.898	1.78453	0	0	ADGRG6	adhesion G protein-coupled receptor G6 [Source:HGNC Symbol;Acc:HGNC:13841]	-	-	-	-	GO:0005737//cytoplasm;GO:0005789//endoplasmic reticulum membrane;GO:0005886//plasma membrane;GO:0009986//cell surface;GO:0016020//membrane	GO:0004175//endopeptidase activity;GO:0004888//transmembrane signaling receptor activity;GO:0004930//G protein-coupled receptor activity;GO:0005518//collagen binding;GO:0043236//laminin binding;GO:0050840//extracellular matrix binding	GO:0007165//signal transduction;GO:0007166//cell surface receptor signaling pathway;GO:0007186//G protein-coupled receptor signaling pathway;GO:0007189//adenylate cyclase-activating G protein-coupled receptor signaling pathway;GO:0007399//nervous system development;GO:0014037//Schwann cell differentiation;GO:0019933//cAMP-mediated signaling;GO:0022011//myelination in peripheral nervous system;GO:…	--
	ENSG00000114019	2222	2206	2234	7600	7755	7603	48.634	50.997	52.499	217.961	215.038	217.654	50.71	216.884	2.09658	0	0	AMOTL2	angiomotin like 2 [Source:HGNC Symbol;Acc:HGNC:17812]	Cellular Processes	Cellular community - eukaryotes	ko04530//Tight junction	K06104	GO:0005737//cytoplasm;GO:0005768//endosome;GO:0005829//cytosol;GO:0005886//plasma membrane;GO:0005923//bicellular tight junction;GO:0031410//cytoplasmic vesicle;GO:0055037//recycling endosome	GO:0005515//protein binding	GO:0001525//angiogenesis;GO:0003365//establishment of cell polarity involved in ameboidal cell migration;GO:0016055//Wnt signaling pathway;GO:0030036//actin cytoskeleton organization;GO:0030334//regulation of cell migration;GO:0035329//hippo signaling	--
	ENSG00000114948	2046	2048	1994	201	230	204	65.324	73.154	74.962	7.759	14.04	12.671	71.1467	11.49	-2.63042	0	0	ADAM23	ADAM metallopeptidase domain 23 [Source:HGNC Symbol;Acc:HGNC:202]	-	-	-	-	GO:0005576//extracellular region;GO:0005886//plasma membrane;GO:0016020//membrane;GO:0042734//presynaptic membrane;GO:0098978//glutamatergic synapse	GO:0004222//metalloendopeptidase activity;GO:0005178//integrin binding;GO:0005515//protein binding;GO:0008237//metallopeptidase activity	GO:0006508//proteolysis;GO:0007155//cell adhesion;GO:0007417//central nervous system development;GO:1990830//cellular response to leukemia inhibitory factor	--
	ENSG00000115365	4136	4240	4192	727	667	762	89.606	98.132	96.851	29.291	17.482	21.356	94.863	22.7097	-2.06254	0	0	LANCL1	LanC like glutathione S-transferase 1 [Source:HGNC Symbol;Acc:HGNC:6508]	Metabolism;Metabolism	Global and overview maps;Metabolism of other amino acids	ko01100//Metabolic pathways;ko00480//Glutathione metabolism	K25210;K25210	GO:0005737//cytoplasm;GO:0005886//plasma membrane;GO:0016020//membrane	GO:0004364//glutathione transferase activity;GO:0004930//G protein-coupled receptor activity;GO:0005515//protein binding;GO:0008270//zinc ion binding;GO:0016740//transferase activity;GO:0017124//SH3 domain binding;GO:0043295//glutathione binding;GO:0046872//metal ion binding;GO:0050750//low-density lipoprotein particle receptor binding	GO:0005975//carbohydrate metabolic process;GO:0007186//G protein-coupled receptor signaling pathway;GO:0031179//peptide modification;GO:1990748//cellular detoxification	--
	ENSG00000115380	14736	14570	14403	3436	3586	3433	739.716	766.723	752.603	219.129	215.318	210.221	753.014	214.889	-1.80908	0	0	EFEMP1	EGF containing fibulin extracellular matrix protein 1 [Source:HGNC Symbol;Acc:HGNC:3218]	-	-	-	-	GO:0005576//extracellular region;GO:0005615//extracellular space;GO:0031012//extracellular matrix;GO:0062023//collagen-containing extracellular matrix;GO:0070062//extracellular exosome	GO:0005006//epidermal growth factor-activated receptor activity;GO:0005154//epidermal growth factor receptor binding;GO:0005201//extracellular matrix structural constituent;GO:0005509//calcium ion binding;GO:0005515//protein binding;GO:0008083//growth factor activity	GO:0006355//regulation of transcription, DNA-templated;GO:0007173//epidermal growth factor receptor signaling pathway;GO:0007601//visual perception;GO:0018108//peptidyl-tyrosine phosphorylation;GO:0032331//negative regulation of chondrocyte differentiation;GO:0043010//camera-type eye development;GO:0048048//embryonic eye morphogenesis;GO:0048050//post-embryonic eye morphogenesis	--
	ENSG00000115419	1414	1415	1466	9552	10165	10415	36.299	40.553	39.792	321.514	312.784	336.32	38.8813	323.539	3.05679	0	0	GLS	glutaminase [Source:HGNC Symbol;Acc:HGNC:4331]	Metabolism;Human Diseases;Organismal Systems;Organismal Systems;Human Diseases;Metabolism;Organismal Systems;Metabolism;Metabolism	Global and overview maps;Cancer: overview;Nervous system;Nervous system;Cancer: overview;Amino acid metabolism;Excretory system;Amino acid metabolism;Metabolism of other amino acids	ko01100//Metabolic pathways;ko05206//MicroRNAs in cancer;ko04724//Glutamatergic synapse;ko04727//GABAergic synapse;ko05230//Central carbon metabolism in cancer;ko00250//Alanine, aspartate and glutamate metabolism;ko04964//Proximal tubule bicarbonate reclamation;ko00220//Arginine biosynthesis;ko00470//D-Amino acid metabolism	K01425;K01425;K01425;K01425;K01425;K01425;K01425;K01425;K01425	GO:0005737//cytoplasm;GO:0005739//mitochondrion;GO:0005759//mitochondrial matrix;GO:0005829//cytosol;GO:0045202//synapse	GO:0004359//glutaminase activity;GO:0005515//protein binding;GO:0016787//hydrolase activity	GO:0001967//suckling behavior;GO:0002087//regulation of respiratory gaseous exchange by nervous system process;GO:0006537//glutamate biosynthetic process;GO:0006541//glutamine metabolic process;GO:0006543//glutamine catabolic process;GO:0007268//chemical synaptic transmission;GO:0051289//protein homotetramerization;GO:0090461//glutamate homeostasis	--
	ENSG00000115825	3076	3086	3069	608	614	617	58.338	57.767	61.026	15.658	12.266	13.628	59.0437	13.8507	-2.09183	0	0	PRKD3	protein kinase D3 [Source:HGNC Symbol;Acc:HGNC:9408]	Human Diseases;Environmental Information Processing;Organismal Systems	Cancer: overview;Signal transduction;Endocrine system	ko05208//Chemical carcinogenesis - reactive oxygen species;ko04015//Rap1 signaling pathway;ko04925//Aldosterone synthesis and secretion	K06070;K06070;K06070	GO:0005654//nucleoplasm;GO:0005737//cytoplasm;GO:0005829//cytosol;GO:0016020//membrane	GO:0000166//nucleotide binding;GO:0004672//protein kinase activity;GO:0004674//protein serine/threonine kinase activity;GO:0004697//protein kinase C activity;GO:0004698//calcium-dependent protein kinase C activity;GO:0005515//protein binding;GO:0005524//ATP binding;GO:0016301//kinase activity;GO:0016740//transferase activity;GO:0046872//metal ion binding;GO:0106310//protein serine kinase activity	GO:0006468//protein phosphorylation;GO:0007205//protein kinase C-activating G protein-coupled receptor signaling pathway;GO:0016310//phosphorylation;GO:0030148//sphingolipid biosynthetic process;GO:0036211//protein modification process;GO:0089700//protein kinase D signaling	--
	ENSG00000115828	6857	6890	6896	1681	1825	1796	405.692	428.339	429.366	130.401	135.554	138.301	421.132	134.752	-1.64397	0	0	QPCT	glutaminyl-peptide cyclotransferase [Source:HGNC Symbol;Acc:HGNC:9753]	-	-	-	-	GO:0005576//extracellular region;GO:0035580//specific granule lumen;GO:0070062//extracellular exosome;GO:1904724//tertiary granule lumen;GO:1904813//ficolin-1-rich granule lumen	GO:0005515//protein binding;GO:0008270//zinc ion binding;GO:0016603//glutaminyl-peptide cyclotransferase activity;GO:0016740//transferase activity;GO:0016746//acyltransferase activity;GO:0046872//metal ion binding	GO:0017186//peptidyl-pyroglutamic acid biosynthetic process, using glutaminyl-peptide cyclotransferase;GO:0036211//protein modification process	--
	ENSG00000115919	3840	3876	3842	10944	11566	11803	256.258	261.301	263.87	1058.2	1050.25	1092.37	260.476	1066.94	2.03426	0	0	KYNU	kynureninase [Source:HGNC Symbol;Acc:HGNC:6469]	Metabolism;Metabolism	Global and overview maps;Amino acid metabolism	ko01100//Metabolic pathways;ko00380//Tryptophan metabolism	K01556;K01556	GO:0005654//nucleoplasm;GO:0005737//cytoplasm;GO:0005739//mitochondrion;GO:0005829//cytosol	GO:0003824//catalytic activity;GO:0005515//protein binding;GO:0016787//hydrolase activity;GO:0030170//pyridoxal phosphate binding;GO:0030429//kynureninase activity;GO:0042803//protein homodimerization activity;GO:0061981//3-hydroxykynureninase activity	GO:0006569//tryptophan catabolic process;GO:0009435//NAD biosynthetic process;GO:0019363//pyridine nucleotide biosynthetic process;GO:0019441//tryptophan catabolic process to kynurenine;GO:0019805//quinolinate biosynthetic process;GO:0034341//response to interferon-gamma;GO:0034354//'de novo' NAD biosynthetic process from tryptophan;GO:0034516//response to vitamin B6;GO:0043420//anthranilate meta…	--
	ENSG00000116016	3480	3647	3764	11188	11767	11390	66.327	72.481	75.622	277.506	279.976	281.257	71.4767	279.58	1.96772	0	0	EPAS1	endothelial PAS domain protein 1 [Source:HGNC Symbol;Acc:HGNC:3374]	Human Diseases;Human Diseases	Cancer: overview;Cancer: specific types	ko05200//Pathways in cancer;ko05211//Renal cell carcinoma	K09095;K09095	GO:0000785//chromatin;GO:0005634//nucleus;GO:0005654//nucleoplasm;GO:0005667//transcription regulator complex;GO:0005737//cytoplasm;GO:0005829//cytosol;GO:0016607//nuclear speck	GO:0000977//RNA polymerase II transcription regulatory region sequence-specific DNA binding;GO:0000978//RNA polymerase II cis-regulatory region sequence-specific DNA binding;GO:0000981//DNA-binding transcription factor activity, RNA polymerase II-specific;GO:0000987//cis-regulatory region sequence-specific DNA binding;GO:0001223//transcription coactivator binding;GO:0001228//DNA-binding transcrip…	GO:0001525//angiogenesis;GO:0001666//response to hypoxia;GO:0001892//embryonic placenta development;GO:0001974//blood vessel remodeling;GO:0002027//regulation of heart rate;GO:0002070//epithelial cell maturation;GO:0006355//regulation of transcription, DNA-templated;GO:0006357//regulation of transcription by RNA polymerase II;GO:0006366//transcription by RNA polymerase II;GO:0006979//response to …	Others
	ENSG00000116679	3744	3756	3687	749	741	687	90.149	93.783	93.992	25.298	23.513	24.076	92.6413	24.2957	-1.93096	0	0	IVNS1ABP	influenza virus NS1A binding protein [Source:HGNC Symbol;Acc:HGNC:16951]	-	-	-	-	GO:0005634//nucleus;GO:0005654//nucleoplasm;GO:0005667//transcription regulator complex;GO:0005681//spliceosomal complex;GO:0005737//cytoplasm;GO:0005829//cytosol;GO:0005856//cytoskeleton	GO:0005515//protein binding	GO:0006383//transcription by RNA polymerase III;GO:0008380//RNA splicing;GO:0009615//response to virus;GO:0031397//negative regulation of protein ubiquitination;GO:0097193//intrinsic apoptotic signaling pathway;GO:2001243//negative regulation of intrinsic apoptotic signaling pathway	--
	ENSG00000116717	1685	1698	1645	13623	14168	14204	124.107	129.254	127.849	1316.73	1311.64	1360.48	127.07	1329.62	3.38732	0	0	GADD45A	growth arrest and DNA damage inducible alpha [Source:HGNC Symbol;Acc:HGNC:4095]	Human Diseases;Environmental Information Processing;Human Diseases;Human Diseases;Human Diseases;Cellular Processes;Human Diseases;Human Diseases;Cellular Processes;Environmental Information Processing;Cellular Processes;Environmental Information Processing;Human Diseases;Human Diseases;Human Diseases;Human Diseases;Human Diseases;Cellular Processes;Human Diseases;Human Diseases;Human Diseases;Hu…	Cancer: overview;Signal transduction;Infectious disease: viral;Cancer: overview;Cancer: specific types;Cell growth and death;Cancer: specific types;Cancer: specific types;Cell growth and death;Signal transduction;Cell growth and death;Signal transduction;Cancer: specific types;Cancer: specific types;Cancer: specific types;Cancer: specific types;Cancer: specific types;Cell growth and death;Cancer:…	ko05200//Pathways in cancer;ko04010//MAPK signaling pathway;ko05169//Epstein-Barr virus infection;ko05202//Transcriptional misregulation in cancer;ko05225//Hepatocellular carcinoma;ko04218//Cellular senescence;ko05226//Gastric cancer;ko05224//Breast cancer;ko04210//Apoptosis;ko04068//FoxO signaling pathway;ko04110//Cell cycle;ko04064//NF-kappa B signaling pathway;ko05222//Small cell lung cancer;k…	K04402;K04402;K04402;K04402;K04402;K04402;K04402;K04402;K04402;K04402;K04402;K04402;K04402;K04402;K04402;K04402;K04402;K04402;K04402;K04402;K04402;K04402;K04402	GO:0005634//nucleus;GO:0005654//nucleoplasm;GO:0005737//cytoplasm;GO:0016607//nuclear speck	GO:0005515//protein binding;GO:0019900//kinase binding;GO:0042803//protein homodimerization activity;GO:0046982//protein heterodimerization activity;GO:1990841//promoter-specific chromatin binding	GO:0000079//regulation of cyclin-dependent protein serine/threonine kinase activity;GO:0000122//negative regulation of transcription by RNA polymerase II;GO:0006281//DNA repair;GO:0006469//negative regulation of protein kinase activity;GO:0006915//apoptotic process;GO:0006974//cellular response to DNA damage stimulus;GO:0007049//cell cycle;GO:0007098//centrosome cycle;GO:0016525//negative regulat…	--
	ENSG00000117318	504	510	544	3648	3734	3922	52.125	55	59.307	490.998	482.097	525.523	55.4773	499.539	3.17063	0	0	ID3	inhibitor of DNA binding 3 [Source:HGNC Symbol;Acc:HGNC:5362]	Cellular Processes;Environmental Information Processing	Cellular community - eukaryotes;Signal transduction	ko04550//Signaling pathways regulating pluripotency of stem cells;ko04350//TGF-beta signaling pathway	K17694;K17694	GO:0005634//nucleus;GO:0005654//nucleoplasm;GO:0005737//cytoplasm	GO:0005515//protein binding;GO:0019904//protein domain specific binding;GO:0043425//bHLH transcription factor binding;GO:0046983//protein dimerization activity;GO:0140416//transcription regulator inhibitor activity;GO:1901707//leptomycin B binding	GO:0000122//negative regulation of transcription by RNA polymerase II;GO:0001656//metanephros development;GO:0006275//regulation of DNA replication;GO:0007417//central nervous system development;GO:0007507//heart development;GO:0007517//muscle organ development;GO:0007623//circadian rhythm;GO:0010628//positive regulation of gene expression;GO:0010629//negative regulation of gene expression;GO:003…	bHLH
	ENSG00000117360	1251	1240	1164	4362	4385	4394	50.917	52.626	49.939	231.045	222.801	231.703	51.1607	228.516	2.15919	0	0	PRPF3	pre-mRNA processing factor 3 [Source:HGNC Symbol;Acc:HGNC:17348]	Genetic Information Processing	Transcription	ko03040//Spliceosome	K12843	GO:0005634//nucleus;GO:0005654//nucleoplasm;GO:0005681//spliceosomal complex;GO:0005829//cytosol;GO:0015030//Cajal body;GO:0016607//nuclear speck;GO:0032991//protein-containing complex;GO:0046540//U4/U6 x U5 tri-snRNP complex;GO:0071005//U2-type precatalytic spliceosome	GO:0003723//RNA binding;GO:0005515//protein binding;GO:0042802//identical protein binding	GO:0000244//spliceosomal tri-snRNP complex assembly;GO:0000375//RNA splicing, via transesterification reactions;GO:0000398//mRNA splicing, via spliceosome;GO:0006397//mRNA processing;GO:0008380//RNA splicing	--
	ENSG00000117450	17792	18003	17861	3085	2905	3011	1821.55	1920.65	1926.71	410.173	372.324	398.918	1889.64	393.805	-2.26256	0	0	PRDX1	peroxiredoxin 1 [Source:HGNC Symbol;Acc:HGNC:9352]	Human Diseases;Cellular Processes	Infectious disease: parasitic;Transport and catabolism	ko05146//Amoebiasis;ko04146//Peroxisome	K13279;K13279	GO:0005615//extracellular space;GO:0005634//nucleus;GO:0005737//cytoplasm;GO:0005829//cytosol;GO:0042470//melanosome;GO:0070062//extracellular exosome	GO:0003723//RNA binding;GO:0004601//peroxidase activity;GO:0005515//protein binding;GO:0008379//thioredoxin peroxidase activity;GO:0016209//antioxidant activity;GO:0016491//oxidoreductase activity;GO:0042802//identical protein binding;GO:0045296//cadherin binding;GO:0051920//peroxiredoxin activity	GO:0000302//response to reactive oxygen species;GO:0001501//skeletal system development;GO:0001895//retina homeostasis;GO:0006979//response to oxidative stress;GO:0008283//cell population proliferation;GO:0019430//removal of superoxide radicals;GO:0030101//natural killer cell activation;GO:0032872//regulation of stress-activated MAPK cascade;GO:0034101//erythrocyte homeostasis;GO:0042267//natural…	--
	ENSG00000118503	5228	5442	5472	12668	13097	13105	116.64	124.986	128.206	366.989	364.269	378.288	123.277	369.849	1.58503	0	0	TNFAIP3	TNF alpha induced protein 3 [Source:HGNC Symbol;Acc:HGNC:11896]	Human Diseases;Organismal Systems;Cellular Processes;Human Diseases;Environmental Information Processing;Environmental Information Processing;Organismal Systems	Infectious disease: viral;Immune system;Cell growth and death;Infectious disease: viral;Signal transduction;Signal transduction;Immune system	ko05169//Epstein-Barr virus infection;ko04621//NOD-like receptor signaling pathway;ko04217//Necroptosis;ko05162//Measles;ko04668//TNF signaling pathway;ko04064//NF-kappa B signaling pathway;ko04657//IL-17 signaling pathway	K11859;K11859;K11859;K11859;K11859;K11859;K11859	GO:0005634//nucleus;GO:0005737//cytoplasm;GO:0005764//lysosome;GO:0005829//cytosol;GO:0070062//extracellular exosome	GO:0002020//protease binding;GO:0003677//DNA binding;GO:0003824//catalytic activity;GO:0004842//ubiquitin-protein transferase activity;GO:0004843//thiol-dependent deubiquitinase;GO:0005515//protein binding;GO:0008233//peptidase activity;GO:0008234//cysteine-type peptidase activity;GO:0008270//zinc ion binding;GO:0016740//transferase activity;GO:0016787//hydrolase activity;GO:0019900//kinase bindi…	GO:0001922//B-1 B cell homeostasis;GO:0002237//response to molecule of bacterial origin;GO:0002634//regulation of germinal center formation;GO:0002677//negative regulation of chronic inflammatory response;GO:0006508//proteolysis;GO:0006915//apoptotic process;GO:0006954//inflammatory response;GO:0007010//cytoskeleton organization;GO:0008152//metabolic process;GO:0010803//regulation of tumor necros…	--
	ENSG00000118680	3968	4021	3886	10041	10284	9923	335.343	354.296	346.327	1105.09	1085.5	1086.35	345.322	1092.31	1.66137	0	0	MYL12B	myosin light chain 12B [Source:HGNC Symbol;Acc:HGNC:29827]	Human Diseases;Human Diseases;Cellular Processes;Cellular Processes;Organismal Systems;Cellular Processes;Organismal Systems;Organismal Systems	Infectious disease: bacterial;Infectious disease: bacterial;Cell motility;Cellular community - eukaryotes;Development and regeneration;Cellular community - eukaryotes;Immune system;Immune system	ko05132//Salmonella infection;ko05131//Shigellosis;ko04810//Regulation of actin cytoskeleton;ko04510//Focal adhesion;ko04360//Axon guidance;ko04530//Tight junction;ko04611//Platelet activation;ko04670//Leukocyte transendothelial migration	K12757;K12757;K12757;K12757;K12757;K12757;K12757;K12757	GO:0001725//stress fiber;GO:0005737//cytoplasm;GO:0005829//cytosol;GO:0005903//brush border;GO:0005938//cell cortex;GO:0016459//myosin complex;GO:0016460//myosin II complex;GO:0030016//myofibril;GO:0030018//Z disc;GO:0045177//apical part of cell;GO:0070062//extracellular exosome	GO:0005509//calcium ion binding;GO:0005515//protein binding;GO:0032036//myosin heavy chain binding;GO:0046872//metal ion binding	GO:0008360//regulation of cell shape	--
	ENSG00000118785	25416	24640	23735	2418	2464	2424	1642.61	1666.86	1609.87	213.55	203.654	210.125	1639.78	209.11	-2.97117	0	0	SPP1	secreted phosphoprotein 1 [Source:HGNC Symbol;Acc:HGNC:11255]	Environmental Information Processing;Human Diseases;Cellular Processes;Environmental Information Processing;Organismal Systems;Environmental Information Processing;Organismal Systems	Signal transduction;Infectious disease: viral;Cellular community - eukaryotes;Signal transduction;Immune system;Signaling molecules and interaction;Endocrine system	ko04151//PI3K-Akt signaling pathway;ko05165//Human papillomavirus infection;ko04510//Focal adhesion;ko04371//Apelin signaling pathway;ko04620//Toll-like receptor signaling pathway;ko04512//ECM-receptor interaction;ko04929//GnRH secretion	K06250;K06250;K06250;K06250;K06250;K06250;K06250	GO:0005576//extracellular region;GO:0005615//extracellular space;GO:0005788//endoplasmic reticulum lumen;GO:0005794//Golgi apparatus;GO:0031982//vesicle;GO:0042995//cell projection;GO:0048471//perinuclear region of cytoplasm;GO:0070062//extracellular exosome	GO:0005125//cytokine activity;GO:0005178//integrin binding;GO:0005515//protein binding;GO:0036094//small molecule binding;GO:0043167//ion binding;GO:0050840//extracellular matrix binding	GO:0001503//ossification;GO:0001649//osteoblast differentiation;GO:0006710//androgen catabolic process;GO:0007155//cell adhesion;GO:0007165//signal transduction;GO:0007566//embryo implantation;GO:0010033//response to organic substance;GO:0030154//cell differentiation;GO:0031214//biomineral tissue development;GO:0033280//response to vitamin D;GO:0036005//response to macrophage colony-stimulating f…	--
	ENSG00000119125	11900	11622	11339	2678	2740	2894	259.593	265.346	262.257	104.652	100.39	108.955	262.399	104.666	-1.32597	0	0	GDA	guanine deaminase [Source:HGNC Symbol;Acc:HGNC:4212]	Metabolism;Metabolism	Global and overview maps;Nucleotide metabolism	ko01100//Metabolic pathways;ko00230//Purine metabolism	K01487;K01487	GO:0005829//cytosol	GO:0008270//zinc ion binding;GO:0008892//guanine deaminase activity;GO:0016787//hydrolase activity;GO:0016810//hydrolase activity, acting on carbon-nitrogen (but not peptide) bonds;GO:0046872//metal ion binding	GO:0000255//allantoin metabolic process;GO:0006139//nucleobase-containing compound metabolic process;GO:0006147//guanine catabolic process;GO:0006161//deoxyguanosine catabolic process;GO:0007399//nervous system development;GO:0043605//cellular amide catabolic process;GO:0046038//GMP catabolic process;GO:0046055//dGMP catabolic process;GO:0046098//guanine metabolic process	--
	ENSG00000119986	2235	2317	2256	6544	6828	6564	159.704	172.64	169.928	608.539	609.081	607.679	167.424	608.433	1.86159	0	0	AVPI1	arginine vasopressin induced 1 [Source:HGNC Symbol;Acc:HGNC:30898]	-	-	-	-	-	GO:0005515//protein binding	GO:0007049//cell cycle;GO:0043410//positive regulation of MAPK cascade	--
	ENSG00000120217	2116	2224	2093	19576	20170	20219	57.21	62.7	59.65	689.026	680.777	708.244	59.8533	692.682	3.53269	0	0	CD274	CD274 molecule [Source:HGNC Symbol;Acc:HGNC:17635]	Environmental Information Processing;Human Diseases	Signaling molecules and interaction;Cancer: overview	ko04514//Cell adhesion molecules;ko05235//PD-L1 expression and PD-1 checkpoint pathway in cancer	K06745;K06745	GO:0005654//nucleoplasm;GO:0005768//endosome;GO:0005886//plasma membrane;GO:0009897//external side of plasma membrane;GO:0009986//cell surface;GO:0012505//endomembrane system;GO:0015629//actin cytoskeleton;GO:0016020//membrane;GO:0031901//early endosome membrane;GO:0055038//recycling endosome membrane;GO:0070062//extracellular exosome	GO:0005515//protein binding	GO:0002250//adaptive immune response;GO:0002376//immune system process;GO:0002845//positive regulation of tolerance induction to tumor cell;GO:0006955//immune response;GO:0007165//signal transduction;GO:0007166//cell surface receptor signaling pathway;GO:0030335//positive regulation of cell migration;GO:0031295//T cell costimulation;GO:0032689//negative regulation of interferon-gamma production;G…	--
	ENSG00000120738	427	419	434	5383	5676	5855	13.374	13.684	14.329	219.411	221.928	237.586	13.7957	226.308	4.036	0	0	EGR1	early growth response 1 [Source:HGNC Symbol;Acc:HGNC:3238]	Human Diseases;Human Diseases;Environmental Information Processing;Organismal Systems;Human Diseases;Organismal Systems	Neurodegenerative disease;Infectious disease: viral;Signal transduction;Endocrine system;Endocrine and metabolic disease;Endocrine system	ko05020//Prion disease;ko05166//Human T-cell leukemia virus 1 infection;ko04371//Apelin signaling pathway;ko04928//Parathyroid hormone synthesis, secretion and action;ko04933//AGE-RAGE signaling pathway in diabetic complications;ko04912//GnRH signaling pathway	K09203;K09203;K09203;K09203;K09203;K09203	GO:0000785//chromatin;GO:0005634//nucleus;GO:0005654//nucleoplasm;GO:0005737//cytoplasm	GO:0000976//transcription cis-regulatory region binding;GO:0000977//RNA polymerase II transcription regulatory region sequence-specific DNA binding;GO:0000978//RNA polymerase II cis-regulatory region sequence-specific DNA binding;GO:0000981//DNA-binding transcription factor activity, RNA polymerase II-specific;GO:0001228//DNA-binding transcription activator activity, RNA polymerase II-specific;GO…	GO:0000122//negative regulation of transcription by RNA polymerase II;GO:0001666//response to hypoxia;GO:0002931//response to ischemia;GO:0006355//regulation of transcription, DNA-templated;GO:0006357//regulation of transcription by RNA polymerase II;GO:0009749//response to glucose;GO:0010628//positive regulation of gene expression;GO:0030217//T cell differentiation;GO:0030509//BMP signaling path…	zf-C2H2
	ENSG00000120889	5246	5090	5063	12394	13038	12853	164.105	166.6	162.435	454.332	446.456	459.56	164.38	453.449	1.46391	0	0	TNFRSF10B	TNF receptor superfamily member 10b [Source:HGNC Symbol;Acc:HGNC:11905]	Environmental Information Processing;Human Diseases;Human Diseases;Human Diseases;Human Diseases;Cellular Processes;Cellular Processes;Organismal Systems;Environmental Information Processing;Cellular Processes	Signaling molecules and interaction;Infectious disease: bacterial;Cardiovascular disease;Infectious disease: bacterial;Infectious disease: viral;Cell growth and death;Cell growth and death;Immune system;Signaling molecules and interaction;Cell growth and death	ko04060//Cytokine-cytokine receptor interaction;ko05132//Salmonella infection;ko05417//Lipid and atherosclerosis;ko05130//Pathogenic Escherichia coli infection;ko05164//Influenza A;ko04217//Necroptosis;ko04210//Apoptosis;ko04650//Natural killer cell mediated cytotoxicity;ko04061//Viral protein interaction with cytokine and cytokine receptor;ko04115//p53 signaling pathway	K04722;K04722;K04722;K04722;K04722;K04722;K04722;K04722;K04722;K04722	GO:0005886//plasma membrane;GO:0009986//cell surface;GO:0016020//membrane;GO:0110165//cellular anatomical entity	GO:0005515//protein binding;GO:0036463//TRAIL receptor activity;GO:0038023//signaling receptor activity;GO:0045569//TRAIL binding	GO:0002357//defense response to tumor cell;GO:0006915//apoptotic process;GO:0007165//signal transduction;GO:0007166//cell surface receptor signaling pathway;GO:0007250//activation of NF-kappaB-inducing kinase activity;GO:0008625//extrinsic apoptotic signaling pathway via death domain receptors;GO:0034976//response to endoplasmic reticulum stress;GO:0036462//TRAIL-activated apoptotic signaling pat…	--
	ENSG00000122642	4241	4114	4235	740	791	707	143.556	149.244	145.268	41.908	36.769	36.292	146.023	38.323	-1.92991	0	0	FKBP9	FKBP prolyl isomerase 9 [Source:HGNC Symbol;Acc:HGNC:3725]	-	-	-	-	GO:0005783//endoplasmic reticulum	GO:0003755//peptidyl-prolyl cis-trans isomerase activity;GO:0005509//calcium ion binding;GO:0016853//isomerase activity;GO:0046872//metal ion binding	GO:0006457//protein folding	--
	ENSG00000122862	27366	26451	24924	7504	7757	7779	2209.33	2226.74	2121.07	788.407	781.785	813.657	2185.71	794.616	-1.45977	0	0	SRGN	serglycin [Source:HGNC Symbol;Acc:HGNC:9361]	-	-	-	-	GO:0005576//extracellular region;GO:0005615//extracellular space;GO:0005764//lysosome;GO:0005794//Golgi apparatus;GO:0030141//secretory granule;GO:0031093//platelet alpha granule lumen;GO:0042629//mast cell granule;GO:0044194//cytolytic granule;GO:0098685//Schaffer collateral - CA1 synapse;GO:0098978//glutamatergic synapse;GO:0099091//postsynaptic specialization, intracellular component	GO:0005515//protein binding	GO:0001818//negative regulation of cytokine production;GO:0006915//apoptotic process;GO:0016485//protein processing;GO:0030502//negative regulation of bone mineralization;GO:0031214//biomineral tissue development;GO:0033363//secretory granule organization;GO:0033364//mast cell secretory granule organization;GO:0033371//T cell secretory granule organization;GO:0033373//maintenance of protease loca…	--
	ENSG00000123416	28450	28354	27720	9306	10034	9341	1722.59	1792.58	1771.48	734.315	773.418	742.579	1762.22	750.104	-1.23223	0	0	TUBA1B	tubulin alpha 1b [Source:HGNC Symbol;Acc:HGNC:18809]	Human Diseases;Human Diseases;Human Diseases;Human Diseases;Human Diseases;Human Diseases;Human Diseases;Human Diseases;Cellular Processes;Cellular Processes;Cellular Processes;Cellular Processes	Neurodegenerative disease;Neurodegenerative disease;Neurodegenerative disease;Neurodegenerative disease;Neurodegenerative disease;Neurodegenerative disease;Infectious disease: bacterial;Infectious disease: bacterial;Cellular community - eukaryotes;Transport and catabolism;Cell growth and death;Cellular community - eukaryotes	ko05022//Pathways of neurodegeneration - multiple diseases;ko05010//Alzheimer disease;ko05014//Amyotrophic lateral sclerosis;ko05016//Huntington disease;ko05020//Prion disease;ko05012//Parkinson disease;ko05132//Salmonella infection;ko05130//Pathogenic Escherichia coli infection;ko04530//Tight junction;ko04145//Phagosome;ko04210//Apoptosis;ko04540//Gap junction	K07374;K07374;K07374;K07374;K07374;K07374;K07374;K07374;K07374;K07374;K07374;K07374	GO:0005737//cytoplasm;GO:0005856//cytoskeleton;GO:0005874//microtubule;GO:0005881//cytoplasmic microtubule;GO:0015630//microtubule cytoskeleton	GO:0000166//nucleotide binding;GO:0003725//double-stranded RNA binding;GO:0003924//GTPase activity;GO:0005198//structural molecule activity;GO:0005200//structural constituent of cytoskeleton;GO:0005515//protein binding;GO:0005525//GTP binding;GO:0016787//hydrolase activity;GO:0031625//ubiquitin protein ligase binding	GO:0000226//microtubule cytoskeleton organization;GO:0000278//mitotic cell cycle;GO:0007010//cytoskeleton organization;GO:0007017//microtubule-based process;GO:0030705//cytoskeleton-dependent intracellular transport;GO:0051301//cell division;GO:0071353//cellular response to interleukin-4	--
	ENSG00000124098	2363	2199	2328	260	262	224	77.726	75.932	81.492	11.743	10.758	10.176	78.3833	10.8923	-2.84723	0	0	FAM210B	family with sequence similarity 210 member B [Source:HGNC Symbol;Acc:HGNC:16102]	-	-	-	-	GO:0005739//mitochondrion;GO:0005741//mitochondrial outer membrane;GO:0016020//membrane	GO:0005515//protein binding	GO:0030154//cell differentiation;GO:0043249//erythrocyte maturation;GO:0045648//positive regulation of erythrocyte differentiation;GO:0071392//cellular response to estradiol stimulus	--
	ENSG00000124762	1011	1082	1096	7784	8369	8049	46.9	52.255	53.424	468.711	484.514	482.55	50.8597	478.592	3.2342	0	0	CDKN1A	cyclin dependent kinase inhibitor 1A [Source:HGNC Symbol;Acc:HGNC:1784]	Human Diseases;Environmental Information Processing;Human Diseases;Human Diseases;Human Diseases;Human Diseases;Human Diseases;Human Diseases;Human Diseases;Human Diseases;Environmental Information Processing;Human Diseases;Human Diseases;Human Diseases;Cellular Processes;Human Diseases;Human Diseases;Organismal Systems;Human Diseases;Human Diseases;Environmental Information Processing;Cellular P…	Cancer: overview;Signal transduction;Infectious disease: viral;Infectious disease: viral;Infectious disease: viral;Cancer: overview;Cancer: overview;Infectious disease: viral;Infectious disease: viral;Cancer: overview;Signal transduction;Cancer: specific types;Infectious disease: viral;Cancer: overview;Cell growth and death;Endocrine and metabolic disease;Infectious disease: viral;Endocrine syste…	ko05200//Pathways in cancer;ko04151//PI3K-Akt signaling pathway;ko05165//Human papillomavirus infection;ko05163//Human cytomegalovirus infection;ko05166//Human T-cell leukemia virus 1 infection;ko05203//Viral carcinogenesis;ko05205//Proteoglycans in cancer;ko05169//Epstein-Barr virus infection;ko05167//Kaposi sarcoma-associated herpesvirus infection;ko05202//Transcriptional misregulation in cance…	K06625;K06625;K06625;K06625;K06625;K06625;K06625;K06625;K06625;K06625;K06625;K06625;K06625;K06625;K06625;K06625;K06625;K06625;K06625;K06625;K06625;K06625;K06625;K06625;K06625;K06625;K06625;K06625;K06625;K06625;K06625;K06625;K06625;K06625;K06625;K06625;K06625;K06625;K06625;K06625;K06625	GO:0000307//cyclin-dependent protein kinase holoenzyme complex;GO:0005634//nucleus;GO:0005654//nucleoplasm;GO:0005730//nucleolus;GO:0005737//cytoplasm;GO:0005829//cytosol;GO:0016604//nuclear body;GO:0032991//protein-containing complex;GO:0048471//perinuclear region of cytoplasm;GO:0070557//PCNA-p21 complex	GO:0004860//protein kinase inhibitor activity;GO:0004861//cyclin-dependent protein serine/threonine kinase inhibitor activity;GO:0005515//protein binding;GO:0016301//kinase activity;GO:0019901//protein kinase binding;GO:0019912//cyclin-dependent protein kinase activating kinase activity;GO:0030332//cyclin binding;GO:0031625//ubiquitin protein ligase binding;GO:0044877//protein-containing complex …	GO:0000079//regulation of cyclin-dependent protein serine/threonine kinase activity;GO:0000082//G1/S transition of mitotic cell cycle;GO:0001933//negative regulation of protein phosphorylation;GO:0001934//positive regulation of protein phosphorylation;GO:0006606//protein import into nucleus;GO:0006974//cellular response to DNA damage stimulus;GO:0006977//DNA damage response, signal transduction b…	--
	ENSG00000125166	9969	10159	10152	3764	3863	3798	406.295	432.057	437.091	199.072	196.629	200.306	425.148	198.669	-1.0976	0	0	GOT2	glutamic-oxaloacetic transaminase 2 [Source:HGNC Symbol;Acc:HGNC:4433]	Metabolism;Metabolism;Metabolism;Metabolism;Metabolism;Organismal Systems;Metabolism;Metabolism;Metabolism;Metabolism;Metabolism;Metabolism	Global and overview maps;Global and overview maps;Global and overview maps;Amino acid metabolism;Amino acid metabolism;Digestive system;Amino acid metabolism;Amino acid metabolism;Amino acid metabolism;Global and overview maps;Amino acid metabolism;Amino acid metabolism	ko01100//Metabolic pathways;ko01200//Carbon metabolism;ko01230//Biosynthesis of amino acids;ko00270//Cysteine and methionine metabolism;ko00330//Arginine and proline metabolism;ko04975//Fat digestion and absorption;ko00250//Alanine, aspartate and glutamate metabolism;ko00350//Tyrosine metabolism;ko00220//Arginine biosynthesis;ko01210//2-Oxocarboxylic acid metabolism;ko00360//Phenylalanine metabol…	K14455;K14455;K14455;K14455;K14455;K14455;K14455;K14455;K14455;K14455;K14455;K14455	GO:0005739//mitochondrion;GO:0005759//mitochondrial matrix;GO:0005886//plasma membrane;GO:0016020//membrane;GO:0070062//extracellular exosome	GO:0003723//RNA binding;GO:0003824//catalytic activity;GO:0004069//L-aspartate:2-oxoglutarate aminotransferase activity;GO:0008483//transaminase activity;GO:0016212//kynurenine-oxoglutarate transaminase activity;GO:0016740//transferase activity;GO:0030170//pyridoxal phosphate binding	GO:0006103//2-oxoglutarate metabolic process;GO:0006107//oxaloacetate metabolic process;GO:0006520//cellular amino acid metabolic process;GO:0006531//aspartate metabolic process;GO:0006532//aspartate biosynthetic process;GO:0006533//aspartate catabolic process;GO:0006536//glutamate metabolic process;GO:0006869//lipid transport;GO:0009058//biosynthetic process;GO:0015908//fatty acid transport;GO:0…	--
	ENSG00000125827	5548	5664	5733	957	982	932	91.258	97.453	99.151	20.452	20.678	20.174	95.954	20.4347	-2.23132	0	0	TMX4	thioredoxin related transmembrane protein 4 [Source:HGNC Symbol;Acc:HGNC:25237]	-	-	-	-	GO:0005634//nucleus;GO:0005637//nuclear inner membrane;GO:0012505//endomembrane system;GO:0016020//membrane	GO:0015036//disulfide oxidoreductase activity	-	--
	ENSG00000126602	7880	7954	7991	1479	1423	1424	385.081	404.512	438.287	100.452	81.359	87.66	409.293	89.8237	-2.18797	0	0	TRAP1	TNF receptor associated protein 1 [Source:HGNC Symbol;Acc:HGNC:16264]	Human Diseases;Human Diseases	Neurodegenerative disease;Neurodegenerative disease	ko05022//Pathways of neurodegeneration - multiple diseases;ko05012//Parkinson disease	K09488;K09488	GO:0005654//nucleoplasm;GO:0005739//mitochondrion;GO:0005743//mitochondrial inner membrane;GO:0005758//mitochondrial intermembrane space;GO:0005759//mitochondrial matrix;GO:0016020//membrane;GO:0071944//cell periphery	GO:0000166//nucleotide binding;GO:0003723//RNA binding;GO:0005164//tumor necrosis factor receptor binding;GO:0005515//protein binding;GO:0005524//ATP binding;GO:0016887//ATP hydrolysis activity;GO:0019899//enzyme binding;GO:0019901//protein kinase binding;GO:0051082//unfolded protein binding;GO:0140662//ATP-dependent protein folding chaperone	GO:0006457//protein folding;GO:0009386//translational attenuation;GO:0061077//chaperone-mediated protein folding;GO:1901856//negative regulation of cellular respiration;GO:1903427//negative regulation of reactive oxygen species biosynthetic process;GO:1903751//negative regulation of intrinsic apoptotic signaling pathway in response to hydrogen peroxide	--
	ENSG00000128564	94	84	107	2439	2460	2354	3.62	3.374	4.344	122.32	118.333	117.573	3.77933	119.409	4.98163	0	0	VGF	VGF nerve growth factor inducible [Source:HGNC Symbol;Acc:HGNC:12684]	-	-	-	-	GO:0005576//extracellular region;GO:0005615//extracellular space;GO:0005788//endoplasmic reticulum lumen;GO:0005794//Golgi apparatus;GO:0030133//transport vesicle;GO:0031410//cytoplasmic vesicle;GO:0043025//neuronal cell body;GO:0043231//intracellular membrane-bounded organelle;GO:0045202//synapse;GO:0098978//glutamatergic synapse	GO:0003674//molecular_function;GO:0005179//hormone activity;GO:0005184//neuropeptide hormone activity;GO:0008083//growth factor activity	GO:0001541//ovarian follicle development;GO:0002021//response to dietary excess;GO:0006091//generation of precursor metabolites and energy;GO:0007165//signal transduction;GO:0009409//response to cold;GO:0019953//sexual reproduction;GO:0030073//insulin secretion;GO:0032868//response to insulin;GO:0033500//carbohydrate homeostasis;GO:0042593//glucose homeostasis;GO:0042742//defense response to bact…	--
	ENSG00000129474	2449	2462	2427	8211	9070	8536	75.68	79.59	81.388	302.105	314.901	311.717	78.886	309.574	1.97244	0	0	AJUBA	ajuba LIM protein [Source:HGNC Symbol;Acc:HGNC:20250]	Environmental Information Processing;Environmental Information Processing	Signal transduction;Signal transduction	ko04390//Hippo signaling pathway;ko04392//Hippo signaling pathway - multiple species	K16682;K16682	GO:0000932//P-body;GO:0005634//nucleus;GO:0005654//nucleoplasm;GO:0005667//transcription regulator complex;GO:0005737//cytoplasm;GO:0005794//Golgi apparatus;GO:0005815//microtubule organizing center;GO:0005829//cytosol;GO:0005856//cytoskeleton;GO:0005886//plasma membrane;GO:0005911//cell-cell junction;GO:0005912//adherens junction;GO:0005925//focal adhesion;GO:0016020//membrane;GO:0030027//lamell…	GO:0003682//chromatin binding;GO:0003714//transcription corepressor activity;GO:0005515//protein binding;GO:0045294//alpha-catenin binding;GO:0046872//metal ion binding;GO:0051015//actin filament binding	GO:0000122//negative regulation of transcription by RNA polymerase II;GO:0001666//response to hypoxia;GO:0006355//regulation of transcription, DNA-templated;GO:0007010//cytoskeleton organization;GO:0007049//cell cycle;GO:0007155//cell adhesion;GO:0007249//I-kappaB kinase/NF-kappaB signaling;GO:0008104//protein localization;GO:0016339//calcium-dependent cell-cell adhesion via plasma membrane cell …	--
	ENSG00000130702	8326	8890	8918	2404	2411	2433	73.312	82.073	81.56	27.769	26.987	27.705	78.9817	27.487	-1.52277	0	0	LAMA5	laminin subunit alpha 5 [Source:HGNC Symbol;Acc:HGNC:6485]	Human Diseases;Environmental Information Processing;Human Diseases;Cellular Processes;Human Diseases;Human Diseases;Human Diseases;Environmental Information Processing	Cancer: overview;Signal transduction;Infectious disease: viral;Cellular community - eukaryotes;Infectious disease: parasitic;Infectious disease: parasitic;Cancer: specific types;Signaling molecules and interaction	ko05200//Pathways in cancer;ko04151//PI3K-Akt signaling pathway;ko05165//Human papillomavirus infection;ko04510//Focal adhesion;ko05145//Toxoplasmosis;ko05146//Amoebiasis;ko05222//Small cell lung cancer;ko04512//ECM-receptor interaction	K06240;K06240;K06240;K06240;K06240;K06240;K06240;K06240	GO:0005576//extracellular region;GO:0005604//basement membrane;GO:0005610//laminin-5 complex;GO:0005615//extracellular space;GO:0005634//nucleus;GO:0031012//extracellular matrix;GO:0031594//neuromuscular junction;GO:0043083//synaptic cleft;GO:0043259//laminin-10 complex;GO:0043260//laminin-11 complex;GO:0062023//collagen-containing extracellular matrix;GO:0070062//extracellular exosome;GO:0098965…	GO:0005102//signaling receptor binding;GO:0005178//integrin binding;GO:0005201//extracellular matrix structural constituent;GO:0005515//protein binding	GO:0001658//branching involved in ureteric bud morphogenesis;GO:0001738//morphogenesis of a polarized epithelium;GO:0001755//neural crest cell migration;GO:0001822//kidney development;GO:0001942//hair follicle development;GO:0007155//cell adhesion;GO:0007229//integrin-mediated signaling pathway;GO:0007517//muscle organ development;GO:0009887//animal organ morphogenesis;GO:0016331//morphogenesis o…	--
	ENSG00000130707	10378	10000	10013	3123	3336	3246	665.803	671.087	678.574	262.42	267.039	270.682	671.821	266.714	-1.33279	0	0	ASS1	argininosuccinate synthase 1 [Source:HGNC Symbol;Acc:HGNC:758]	Metabolism;Human Diseases;Metabolism;Metabolism;Metabolism	Global and overview maps;Cardiovascular disease;Global and overview maps;Amino acid metabolism;Amino acid metabolism	ko01100//Metabolic pathways;ko05418//Fluid shear stress and atherosclerosis;ko01230//Biosynthesis of amino acids;ko00250//Alanine, aspartate and glutamate metabolism;ko00220//Arginine biosynthesis	K01940;K01940;K01940;K01940;K01940	GO:0005654//nucleoplasm;GO:0005737//cytoplasm;GO:0005739//mitochondrion;GO:0005741//mitochondrial outer membrane;GO:0005829//cytosol;GO:0043025//neuronal cell body;GO:0043204//perikaryon;GO:0070062//extracellular exosome;GO:0070852//cell body fiber	GO:0000166//nucleotide binding;GO:0003723//RNA binding;GO:0004055//argininosuccinate synthase activity;GO:0005515//protein binding;GO:0005524//ATP binding;GO:0015643//toxic substance binding;GO:0016597//amino acid binding;GO:0016874//ligase activity;GO:0042802//identical protein binding	GO:0000050//urea cycle;GO:0000052//citrulline metabolic process;GO:0000053//argininosuccinate metabolic process;GO:0001822//kidney development;GO:0001889//liver development;GO:0006526//arginine biosynthetic process;GO:0006531//aspartate metabolic process;GO:0006953//acute-phase response;GO:0007494//midgut development;GO:0007584//response to nutrient;GO:0007623//circadian rhythm;GO:0008652//cellul…	--
	ENSG00000131016	488	523	472	4542	4592	4732	6.99	7.761	7.149	86.066	83.284	88.593	7.3	85.981	3.55805	0	0	AKAP12	A-kinase anchoring protein 12 [Source:HGNC Symbol;Acc:HGNC:370]	-	-	-	-	GO:0005737//cytoplasm;GO:0005829//cytosol;GO:0005856//cytoskeleton;GO:0005886//plasma membrane;GO:0005925//focal adhesion;GO:0005938//cell cortex;GO:0016020//membrane;GO:0043025//neuronal cell body;GO:0098685//Schaffer collateral - CA1 synapse;GO:0110165//cellular anatomical entity	GO:0005515//protein binding;GO:0005516//calmodulin binding;GO:0008179//adenylate cyclase binding;GO:0051018//protein kinase A binding	GO:0007165//signal transduction;GO:0007186//G protein-coupled receptor signaling pathway;GO:0007193//adenylate cyclase-inhibiting G protein-coupled receptor signaling pathway;GO:0010738//regulation of protein kinase A signaling;GO:0010739//positive regulation of protein kinase A signaling;GO:0032496//response to lipopolysaccharide;GO:0032760//positive regulation of tumor necrosis factor productio…	--
	ENSG00000131389	7175	6898	6842	803	906	879	111.802	111.484	111.998	15.964	20.485	17.992	111.761	18.147	-2.62262	0	0	SLC6A6	solute carrier family 6 member 6 [Source:HGNC Symbol;Acc:HGNC:11052]	-	-	-	-	GO:0005886//plasma membrane;GO:0016020//membrane;GO:0016323//basolateral plasma membrane;GO:0016324//apical plasma membrane;GO:0030425//dendrite;GO:0031528//microvillus membrane;GO:0043025//neuronal cell body;GO:0045211//postsynaptic membrane;GO:0098797//plasma membrane protein complex;GO:0098982//GABA-ergic synapse	GO:0005283//amino acid:sodium symporter activity;GO:0005332//gamma-aminobutyric acid:sodium symporter activity;GO:0005368//taurine transmembrane transporter activity;GO:0005369//taurine:sodium symporter activity;GO:0015171//amino acid transmembrane transporter activity;GO:0015185//gamma-aminobutyric acid transmembrane transporter activity;GO:0015293//symporter activity;GO:0022857//transmembrane t…	GO:0006836//neurotransmitter transport;GO:0006865//amino acid transport;GO:0015734//taurine transport;GO:0032328//alanine transport;GO:0035725//sodium ion transmembrane transport;GO:0045597//positive regulation of cell differentiation;GO:0050804//modulation of chemical synaptic transmission;GO:0051939//gamma-aminobutyric acid import;GO:0055085//transmembrane transport;GO:0071702//organic substanc…	--
	ENSG00000131981	13284	12895	13251	4529	4770	4659	1362.53	1379.1	1432.55	604.528	610.713	619.064	1391.39	611.435	-1.18626	0	0	LGALS3	galectin 3 [Source:HGNC Symbol;Acc:HGNC:6563]	-	-	-	-	GO:0001772//immunological synapse;GO:0005576//extracellular region;GO:0005615//extracellular space;GO:0005634//nucleus;GO:0005654//nucleoplasm;GO:0005681//spliceosomal complex;GO:0005737//cytoplasm;GO:0005743//mitochondrial inner membrane;GO:0005829//cytosol;GO:0005886//plasma membrane;GO:0009986//cell surface;GO:0016020//membrane;GO:0030667//secretory granule membrane;GO:0062023//collagen-contai…	GO:0003723//RNA binding;GO:0004864//protein phosphatase inhibitor activity;GO:0005515//protein binding;GO:0019863//IgE binding;GO:0019903//protein phosphatase binding;GO:0030246//carbohydrate binding;GO:0042056//chemoattractant activity;GO:0043236//laminin binding;GO:0140693//molecular condensate scaffold activity	GO:0002376//immune system process;GO:0002548//monocyte chemotaxis;GO:0006397//mRNA processing;GO:0008380//RNA splicing;GO:0030154//cell differentiation;GO:0030593//neutrophil chemotaxis;GO:0030855//epithelial cell differentiation;GO:0031334//positive regulation of protein-containing complex assembly;GO:0042129//regulation of T cell proliferation;GO:0045087//innate immune response;GO:0045806//nega…	--
	ENSG00000132182	4686	4890	4794	1362	1367	1326	65.525	70.294	72.003	24.855	24.146	24.273	69.274	24.4247	-1.50398	0	0	NUP210	nucleoporin 210 [Source:HGNC Symbol;Acc:HGNC:30052]	Human Diseases;Genetic Information Processing	Neurodegenerative disease;Translation	ko05014//Amyotrophic lateral sclerosis;ko03013//Nucleocytoplasmic transport	K14314;K14314	GO:0005634//nucleus;GO:0005635//nuclear envelope;GO:0005643//nuclear pore;GO:0005783//endoplasmic reticulum;GO:0005789//endoplasmic reticulum membrane;GO:0016020//membrane;GO:0031965//nuclear membrane	GO:0005515//protein binding	GO:0006913//nucleocytoplasmic transport;GO:0015031//protein transport;GO:0051028//mRNA transport	--
	ENSG00000132510	743	786	719	4239	4336	4102	10.852	12.349	11.284	80.627	79.12	77.674	11.495	79.1403	2.78341	0	0	KDM6B	lysine demethylase 6B [Source:HGNC Symbol;Acc:HGNC:29012]	-	-	-	-	GO:0005634//nucleus;GO:0005654//nucleoplasm;GO:0044666//MLL3/4 complex	GO:0000978//RNA polymerase II cis-regulatory region sequence-specific DNA binding;GO:0003682//chromatin binding;GO:0005515//protein binding;GO:0008013//beta-catenin binding;GO:0016491//oxidoreductase activity;GO:0031490//chromatin DNA binding;GO:0032452//histone demethylase activity;GO:0043565//sequence-specific DNA binding;GO:0046872//metal ion binding;GO:0051213//dioxygenase activity;GO:0071558…	GO:0002437//inflammatory response to antigenic stimulus;GO:0006325//chromatin organization;GO:0006338//chromatin remodeling;GO:0006807//nitrogen compound metabolic process;GO:0006954//inflammatory response;GO:0010468//regulation of gene expression;GO:0014823//response to activity;GO:0021766//hippocampus development;GO:0043170//macromolecule metabolic process;GO:0044238//primary metabolic process;…	--
	ENSG00000134548	2067	2032	2045	7004	7347	7286	94.819	93.146	93.59	395.258	395.239	408.032	93.8517	399.51	2.08978	0	0	SPX	spexin hormone [Source:HGNC Symbol;Acc:HGNC:28139]	-	-	-	-	GO:0005576//extracellular region;GO:0005615//extracellular space;GO:0005737//cytoplasm;GO:0030133//transport vesicle;GO:0031045//dense core granule;GO:0031410//cytoplasmic vesicle	GO:0005179//hormone activity;GO:0005184//neuropeptide hormone activity;GO:0005515//protein binding	GO:0003084//positive regulation of systemic arterial blood pressure;GO:0007165//signal transduction;GO:0010459//negative regulation of heart rate;GO:0032099//negative regulation of appetite;GO:0035814//negative regulation of renal sodium excretion;GO:0044539//long-chain fatty acid import into cell;GO:0051930//regulation of sensory perception of pain;GO:1904306//positive regulation of gastro-intes…	--
	ENSG00000134824	1805	1841	1901	183	175	173	77.749	76.544	73.191	11.782	11.034	7.802	75.828	10.206	-2.89331	0	0	FADS2	fatty acid desaturase 2 [Source:HGNC Symbol;Acc:HGNC:3575]	Metabolism;Organismal Systems;Metabolism;Metabolism;Metabolism	Global and overview maps;Endocrine system;Global and overview maps;Lipid metabolism;Lipid metabolism	ko01100//Metabolic pathways;ko03320//PPAR signaling pathway;ko01212//Fatty acid metabolism;ko01040//Biosynthesis of unsaturated fatty acids;ko00592//alpha-Linolenic acid metabolism	K10226;K10226;K10226;K10226;K10226	GO:0005783//endoplasmic reticulum;GO:0005789//endoplasmic reticulum membrane;GO:0005886//plasma membrane;GO:0016020//membrane	GO:0004768//stearoyl-CoA 9-desaturase activity;GO:0005515//protein binding;GO:0016213//linoleoyl-CoA desaturase activity;GO:0016491//oxidoreductase activity;GO:0016705//oxidoreductase activity, acting on paired donors, with incorporation or reduction of molecular oxygen;GO:0016717//oxidoreductase activity, acting on paired donors, with oxidation of a pair of donors resulting in the reduction of m…	GO:0006629//lipid metabolic process;GO:0006631//fatty acid metabolic process;GO:0006633//fatty acid biosynthetic process;GO:0006636//unsaturated fatty acid biosynthetic process;GO:0008610//lipid biosynthetic process;GO:0036109//alpha-linolenic acid metabolic process;GO:0043651//linoleic acid metabolic process;GO:0044249//cellular biosynthetic process	--
	ENSG00000134954	1139	1097	1205	8404	8619	8713	22.007	21.594	24.177	207.156	203.76	214.486	22.5927	208.467	3.20589	0	0	ETS1	ETS proto-oncogene 1, transcription factor [Source:HGNC Symbol;Acc:HGNC:3488]	Human Diseases;Environmental Information Processing;Human Diseases;Cellular Processes;Human Diseases	Cancer: overview;Signal transduction;Infectious disease: viral;Cell growth and death;Cancer: specific types	ko05200//Pathways in cancer;ko04014//Ras signaling pathway;ko05166//Human T-cell leukemia virus 1 infection;ko04218//Cellular senescence;ko05211//Renal cell carcinoma	K02678;K02678;K02678;K02678;K02678	GO:0000785//chromatin;GO:0005634//nucleus;GO:0005654//nucleoplasm;GO:0005737//cytoplasm	GO:0000976//transcription cis-regulatory region binding;GO:0000978//RNA polymerase II cis-regulatory region sequence-specific DNA binding;GO:0000981//DNA-binding transcription factor activity, RNA polymerase II-specific;GO:0001222//transcription corepressor binding;GO:0001228//DNA-binding transcription activator activity, RNA polymerase II-specific;GO:0003676//nucleic acid binding;GO:0003677//DNA…	GO:0002376//immune system process;GO:0006355//regulation of transcription, DNA-templated;GO:0006357//regulation of transcription by RNA polymerase II;GO:0006366//transcription by RNA polymerase II;GO:0006955//immune response;GO:0008285//negative regulation of cell population proliferation;GO:0010595//positive regulation of endothelial cell migration;GO:0010628//positive regulation of gene express…	ETS
	ENSG00000135047	21776	20284	19671	2958	3210	3031	1401.4	1353.26	1334.33	241.521	244.347	250.187	1363	245.352	-2.47386	0	0	CTSL	cathepsin L [Source:HGNC Symbol;Acc:HGNC:2537]	Human Diseases;Cellular Processes;Cellular Processes;Cellular Processes;Human Diseases;Cellular Processes;Human Diseases;Organismal Systems	Cancer: overview;Transport and catabolism;Transport and catabolism;Cell growth and death;Cardiovascular disease;Transport and catabolism;Immune disease;Immune system	ko05205//Proteoglycans in cancer;ko04145//Phagosome;ko04140//Autophagy - animal;ko04210//Apoptosis;ko05418//Fluid shear stress and atherosclerosis;ko04142//Lysosome;ko05323//Rheumatoid arthritis;ko04612//Antigen processing and presentation	K01365;K01365;K01365;K01365;K01365;K01365;K01365;K01365	GO:0005576//extracellular region;GO:0005615//extracellular space;GO:0005634//nucleus;GO:0005764//lysosome;GO:0005771//multivesicular body;GO:0005794//Golgi apparatus;GO:0005886//plasma membrane;GO:0016020//membrane;GO:0016324//apical plasma membrane;GO:0031410//cytoplasmic vesicle;GO:0036021//endolysosome lumen;GO:0042583//chromaffin granule;GO:0043202//lysosomal lumen;GO:0043231//intracellular m…	GO:0001968//fibronectin binding;GO:0004197//cysteine-type endopeptidase activity;GO:0005515//protein binding;GO:0005518//collagen binding;GO:0008233//peptidase activity;GO:0008234//cysteine-type peptidase activity;GO:0008656//cysteine-type endopeptidase activator activity involved in apoptotic process;GO:0016787//hydrolase activity;GO:0042393//histone binding;GO:0043394//proteoglycan binding;GO:0…	GO:0002250//adaptive immune response;GO:0006508//proteolysis;GO:0006955//immune response;GO:0010952//positive regulation of peptidase activity;GO:0016540//protein autoprocessing;GO:0019064//fusion of virus membrane with host plasma membrane;GO:0019065//receptor-mediated endocytosis of virus by host cell;GO:0019882//antigen processing and presentation;GO:0019886//antigen processing and presentatio…	--
	ENSG00000135069	12170	12303	12310	4423	4609	4695	552.545	581.976	590.037	263.46	262.991	278.697	574.853	268.383	-1.0989	0	0	PSAT1	phosphoserine aminotransferase 1 [Source:HGNC Symbol;Acc:HGNC:19129]	Metabolism;Metabolism;Metabolism;Metabolism;Metabolism;Metabolism	Global and overview maps;Global and overview maps;Global and overview maps;Amino acid metabolism;Amino acid metabolism;Metabolism of cofactors and vitamins	ko01100//Metabolic pathways;ko01200//Carbon metabolism;ko01230//Biosynthesis of amino acids;ko00270//Cysteine and methionine metabolism;ko00260//Glycine, serine and threonine metabolism;ko00750//Vitamin B6 metabolism	K00831;K00831;K00831;K00831;K00831;K00831	GO:0005737//cytoplasm;GO:0005829//cytosol;GO:0070062//extracellular exosome	GO:0003824//catalytic activity;GO:0004648//O-phospho-L-serine:2-oxoglutarate aminotransferase activity;GO:0005515//protein binding;GO:0008483//transaminase activity;GO:0016740//transferase activity;GO:0030170//pyridoxal phosphate binding;GO:0042802//identical protein binding	GO:0006564//L-serine biosynthetic process;GO:0008615//pyridoxine biosynthetic process;GO:0008652//cellular amino acid biosynthetic process	--
	ENSG00000136026	5663	5893	5621	1640	1734	1628	178.276	193.446	186.529	67.189	68.146	66.4	186.084	67.245	-1.46845	0	0	CKAP4	cytoskeleton associated protein 4 [Source:HGNC Symbol;Acc:HGNC:16991]	Genetic Information Processing	Folding, sorting and degradation	ko04141//Protein processing in endoplasmic reticulum	K13999	GO:0005737//cytoplasm;GO:0005783//endoplasmic reticulum;GO:0005788//endoplasmic reticulum lumen;GO:0005789//endoplasmic reticulum membrane;GO:0005791//rough endoplasmic reticulum;GO:0005811//lipid droplet;GO:0005856//cytoskeleton;GO:0005886//plasma membrane;GO:0016020//membrane;GO:0035577//azurophil granule membrane;GO:0035579//specific granule membrane;GO:0042599//lamellar body;GO:0048471//perin…	GO:0003723//RNA binding;GO:0005515//protein binding	-	--
	ENSG00000136048	1016	1047	1035	4397	4534	4611	32.495	34.117	34.847	173.224	170.685	181.693	33.8197	175.201	2.37307	0	0	DRAM1	DNA damage regulated autophagy modulator 1 [Source:HGNC Symbol;Acc:HGNC:25645]	-	-	-	-	GO:0005737//cytoplasm;GO:0005764//lysosome;GO:0005765//lysosomal membrane;GO:0016020//membrane;GO:0110165//cellular anatomical entity	GO:0005515//protein binding	GO:0006914//autophagy;GO:0006915//apoptotic process;GO:0010506//regulation of autophagy	--
	ENSG00000136810	9092	7941	7877	1951	1952	1761	1212.08	1103.89	1106.93	338.617	325.054	304.225	1140.97	322.632	-1.8223	0	0	TXN	thioredoxin [Source:HGNC Symbol;Acc:HGNC:12435]	Human Diseases;Human Diseases;Organismal Systems;Human Diseases	Neurodegenerative disease;Infectious disease: bacterial;Immune system;Cardiovascular disease	ko05012//Parkinson disease;ko05132//Salmonella infection;ko04621//NOD-like receptor signaling pathway;ko05418//Fluid shear stress and atherosclerosis	K03671;K03671;K03671;K03671	GO:0005576//extracellular region;GO:0005634//nucleus;GO:0005654//nucleoplasm;GO:0005737//cytoplasm;GO:0005829//cytosol;GO:0070062//extracellular exosome	GO:0003723//RNA binding;GO:0004791//thioredoxin-disulfide reductase activity;GO:0005515//protein binding;GO:0015035//protein-disulfide reductase activity;GO:0042803//protein homodimerization activity;GO:0047134//protein-disulfide reductase (NAD(P)) activity	GO:0000122//negative regulation of transcription by RNA polymerase II;GO:0009314//response to radiation;GO:0032148//activation of protein kinase B activity;GO:0033138//positive regulation of peptidyl-serine phosphorylation;GO:0043388//positive regulation of DNA binding;GO:0045454//cell redox homeostasis;GO:0046826//negative regulation of protein export from nucleus;GO:0051897//positive regulation…	--
	ENSG00000136830	4669	4713	4920	960	986	946	118.016	123.414	130.93	31.139	30.91	30.89	124.12	30.9797	-2.00234	0	0	NIBAN2	niban apoptosis regulator 2 [Source:HGNC Symbol;Acc:HGNC:25282]	-	-	-	-	GO:0005634//nucleus;GO:0005654//nucleoplasm;GO:0005737//cytoplasm;GO:0005829//cytosol;GO:0005886//plasma membrane;GO:0005912//adherens junction;GO:0016020//membrane;GO:0070062//extracellular exosome;GO:0070161//anchoring junction	GO:0003713//transcription coactivator activity;GO:0005515//protein binding;GO:0045296//cadherin binding	GO:0007411//axon guidance;GO:0008285//negative regulation of cell population proliferation;GO:0016525//negative regulation of angiogenesis;GO:0030154//cell differentiation;GO:0030948//negative regulation of vascular endothelial growth factor receptor signaling pathway;GO:0032274//gonadotropin secretion;GO:0040019//positive regulation of embryonic development;GO:0043066//negative regulation of apo…	--
	ENSG00000136997	6882	6592	6668	22356	23022	21806	298.347	296.55	303.57	1256.12	1241.87	1217.02	299.489	1238.33	2.04783	0	0	MYC	MYC proto-oncogene, bHLH transcription factor [Source:HGNC Symbol;Acc:HGNC:7553]	Human Diseases;Environmental Information Processing;Environmental Information Processing;Human Diseases;Human Diseases;Human Diseases;Human Diseases;Human Diseases;Human Diseases;Human Diseases;Human Diseases;Environmental Information Processing;Environmental Information Processing;Human Diseases;Human Diseases;Human Diseases;Cellular Processes;Environmental Information Processing;Human Diseases;…	Cancer: overview;Signal transduction;Signal transduction;Infectious disease: bacterial;Infectious disease: viral;Infectious disease: viral;Cancer: overview;Infectious disease: viral;Cancer: overview;Infectious disease: viral;Cancer: overview;Signal transduction;Signal transduction;Cancer: specific types;Infectious disease: viral;Cancer: overview;Cell growth and death;Signal transduction;Infectiou…	ko05200//Pathways in cancer;ko04151//PI3K-Akt signaling pathway;ko04010//MAPK signaling pathway;ko05132//Salmonella infection;ko05163//Human cytomegalovirus infection;ko05166//Human T-cell leukemia virus 1 infection;ko05205//Proteoglycans in cancer;ko05169//Epstein-Barr virus infection;ko05207//Chemical carcinogenesis - receptor activation;ko05167//Kaposi sarcoma-associated herpesvirus infection;…	K04377;K04377;K04377;K04377;K04377;K04377;K04377;K04377;K04377;K04377;K04377;K04377;K04377;K04377;K04377;K04377;K04377;K04377;K04377;K04377;K04377;K04377;K04377;K04377;K04377;K04377;K04377;K04377;K04377;K04377;K04377;K04377;K04377;K04377	GO:0000785//chromatin;GO:0005634//nucleus;GO:0005635//nuclear envelope;GO:0005654//nucleoplasm;GO:0005730//nucleolus;GO:0005791//rough endoplasmic reticulum;GO:0016020//membrane;GO:0032991//protein-containing complex;GO:0044195//nucleoplasmic reticulum;GO:0071943//Myc-Max complex;GO:0090571//RNA polymerase II transcription repressor complex	GO:0000978//RNA polymerase II cis-regulatory region sequence-specific DNA binding;GO:0000981//DNA-binding transcription factor activity, RNA polymerase II-specific;GO:0001046//core promoter sequence-specific DNA binding;GO:0001221//transcription coregulator binding;GO:0001227//DNA-binding transcription repressor activity, RNA polymerase II-specific;GO:0001228//DNA-binding transcription activator …	GO:0000082//G1/S transition of mitotic cell cycle;GO:0000122//negative regulation of transcription by RNA polymerase II;GO:0000165//MAPK cascade;GO:0001658//branching involved in ureteric bud morphogenesis;GO:0002053//positive regulation of mesenchymal cell proliferation;GO:0006338//chromatin remodeling;GO:0006355//regulation of transcription, DNA-templated;GO:0006357//regulation of transcription…	bHLH
	ENSG00000138061	5804	5814	5592	828	838	889	115.171	116.781	117.738	20.537	19.807	21.802	116.563	20.7153	-2.49234	0	0	CYP1B1	cytochrome P450 family 1 subfamily B member 1 [Source:HGNC Symbol;Acc:HGNC:2597]	Human Diseases;Human Diseases;Human Diseases;Metabolism;Human Diseases;Metabolism;Organismal Systems;Metabolism	Cancer: overview;Cancer: overview;Cancer: overview;Xenobiotics biodegradation and metabolism;Cancer: overview;Lipid metabolism;Endocrine system;Amino acid metabolism	ko05208//Chemical carcinogenesis - reactive oxygen species;ko05207//Chemical carcinogenesis - receptor activation;ko05206//MicroRNAs in cancer;ko00980//Metabolism of xenobiotics by cytochrome P450;ko05204//Chemical carcinogenesis - DNA adducts;ko00140//Steroid hormone biosynthesis;ko04913//Ovarian steroidogenesis;ko00380//Tryptophan metabolism	K07410;K07410;K07410;K07410;K07410;K07410;K07410;K07410	GO:0005739//mitochondrion;GO:0005783//endoplasmic reticulum;GO:0005789//endoplasmic reticulum membrane;GO:0016020//membrane;GO:0043231//intracellular membrane-bounded organelle	GO:0004497//monooxygenase activity;GO:0005506//iron ion binding;GO:0005515//protein binding;GO:0016491//oxidoreductase activity;GO:0016705//oxidoreductase activity, acting on paired donors, with incorporation or reduction of molecular oxygen;GO:0016712//oxidoreductase activity, acting on paired donors, with incorporation or reduction of molecular oxygen, reduced flavin or flavoprotein as one dono…	GO:0001525//angiogenesis;GO:0002930//trabecular meshwork development;GO:0006304//DNA modification;GO:0006629//lipid metabolic process;GO:0006631//fatty acid metabolic process;GO:0006725//cellular aromatic compound metabolic process;GO:0006805//xenobiotic metabolic process;GO:0006809//nitric oxide biosynthetic process;GO:0007155//cell adhesion;GO:0007584//response to nutrient;GO:0008202//steroid m…	--
	ENSG00000138138	5264	5304	5198	15872	17064	17091	154.132	164.211	163.223	631.146	649.04	676.775	160.522	652.32	2.02281	0	0	ATAD1	ATPase family AAA domain containing 1 [Source:HGNC Symbol;Acc:HGNC:25903]	-	-	-	-	GO:0005739//mitochondrion;GO:0005741//mitochondrial outer membrane;GO:0005777//peroxisome;GO:0005778//peroxisomal membrane;GO:0005829//cytosol;GO:0005886//plasma membrane;GO:0016020//membrane;GO:0045202//synapse;GO:0045211//postsynaptic membrane;GO:0098794//postsynapse;GO:0098978//glutamatergic synapse	GO:0000166//nucleotide binding;GO:0005524//ATP binding;GO:0016887//ATP hydrolysis activity;GO:0140567//transmembrane protein dislocase activity	GO:0002092//positive regulation of receptor internalization;GO:0007612//learning;GO:0007613//memory;GO:0051967//negative regulation of synaptic transmission, glutamatergic;GO:0099149//regulation of postsynaptic neurotransmitter receptor internalization;GO:0140570//extraction of mislocalized protein from mitochondrial outer membrane	--
	ENSG00000138413	14258	13790	13575	2796	2920	2824	642.771	647.185	647.538	161.393	167.177	166.147	645.831	164.906	-1.96952	0	0	IDH1	isocitrate dehydrogenase (NADP(+)) 1 [Source:HGNC Symbol;Acc:HGNC:5382]	Metabolism;Metabolism;Cellular Processes;Metabolism;Human Diseases;Metabolism;Metabolism;Metabolism	Global and overview maps;Global and overview maps;Transport and catabolism;Global and overview maps;Cancer: overview;Metabolism of other amino acids;Carbohydrate metabolism;Global and overview maps	ko01100//Metabolic pathways;ko01200//Carbon metabolism;ko04146//Peroxisome;ko01230//Biosynthesis of amino acids;ko05230//Central carbon metabolism in cancer;ko00480//Glutathione metabolism;ko00020//Citrate cycle (TCA cycle);ko01210//2-Oxocarboxylic acid metabolism	K00031;K00031;K00031;K00031;K00031;K00031;K00031;K00031	GO:0005576//extracellular region;GO:0005737//cytoplasm;GO:0005739//mitochondrion;GO:0005777//peroxisome;GO:0005782//peroxisomal matrix;GO:0005829//cytosol;GO:0034774//secretory granule lumen;GO:0070062//extracellular exosome;GO:1904724//tertiary granule lumen;GO:1904813//ficolin-1-rich granule lumen	GO:0000287//magnesium ion binding;GO:0004450//isocitrate dehydrogenase (NADP+) activity;GO:0005515//protein binding;GO:0016491//oxidoreductase activity;GO:0016616//oxidoreductase activity, acting on the CH-OH group of donors, NAD or NADP as acceptor;GO:0042802//identical protein binding;GO:0042803//protein homodimerization activity;GO:0045296//cadherin binding;GO:0046872//metal ion binding;GO:005…	GO:0006097//glyoxylate cycle;GO:0006099//tricarboxylic acid cycle;GO:0006102//isocitrate metabolic process;GO:0006103//2-oxoglutarate metabolic process;GO:0006739//NADP metabolic process;GO:0006749//glutathione metabolic process;GO:0006979//response to oxidative stress;GO:0008585//female gonad development;GO:0014070//response to organic cyclic compound;GO:0048545//response to steroid hormone;GO:0…	--
	ENSG00000138821	11443	11443	11444	2032	2134	2070	360.49	376.138	380.484	83.522	84.087	84.272	372.371	83.9603	-2.14896	0	0	SLC39A8	solute carrier family 39 member 8 [Source:HGNC Symbol;Acc:HGNC:20862]	Human Diseases;Human Diseases;Cellular Processes	Neurodegenerative disease;Neurodegenerative disease;Cell growth and death	ko05010//Alzheimer disease;ko05012//Parkinson disease;ko04216//Ferroptosis	K14714;K14714;K14714	GO:0005764//lysosome;GO:0005765//lysosomal membrane;GO:0005886//plasma membrane;GO:0016020//membrane;GO:0016323//basolateral plasma membrane;GO:0016324//apical plasma membrane;GO:0031090//organelle membrane	GO:0005385//zinc ion transmembrane transporter activity;GO:0015293//symporter activity;GO:0046873//metal ion transmembrane transporter activity;GO:0140410//solute:bicarbonate symporter activity;GO:0140412//zinc:bicarbonate symporter activity	GO:0006351//transcription, DNA-templated;GO:0006355//regulation of transcription, DNA-templated;GO:0006487//protein N-linked glycosylation;GO:0006525//arginine metabolic process;GO:0006811//ion transport;GO:0006824//cobalt ion transport;GO:0006829//zinc ion transport;GO:0006882//cellular zinc ion homeostasis;GO:0015694//mercury ion transport;GO:0015701//bicarbonate transport;GO:0030001//metal ion…	--
	ENSG00000139112	579	601	565	3262	3350	3352	43.815	34.752	38.519	249.641	267.542	269.01	39.0287	262.064	2.74731	0	0	GABARAPL1	GABA type A receptor associated protein like 1 [Source:HGNC Symbol;Acc:HGNC:4068]	Organismal Systems;Cellular Processes;Environmental Information Processing;Organismal Systems;Cellular Processes;Cellular Processes	Immune system;Transport and catabolism;Signal transduction;Nervous system;Transport and catabolism;Transport and catabolism	ko04621//NOD-like receptor signaling pathway;ko04140//Autophagy - animal;ko04068//FoxO signaling pathway;ko04727//GABAergic synapse;ko04137//Mitophagy - animal;ko04136//Autophagy - other	K08341;K08341;K08341;K08341;K08341;K08341	GO:0000421//autophagosome membrane;GO:0005737//cytoplasm;GO:0005739//mitochondrion;GO:0005776//autophagosome;GO:0005783//endoplasmic reticulum;GO:0005794//Golgi apparatus;GO:0005829//cytosol;GO:0005856//cytoskeleton;GO:0005874//microtubule;GO:0016020//membrane;GO:0030659//cytoplasmic vesicle membrane;GO:0031410//cytoplasmic vesicle	GO:0005515//protein binding;GO:0030957//Tat protein binding;GO:0031625//ubiquitin protein ligase binding;GO:0048487//beta-tubulin binding;GO:0050811//GABA receptor binding	GO:0000045//autophagosome assembly;GO:0000422//autophagy of mitochondrion;GO:0006914//autophagy;GO:0006995//cellular response to nitrogen starvation;GO:0016236//macroautophagy;GO:0061723//glycophagy	--
	ENSG00000140937	25805	26502	25688	7795	8122	8211	791.621	823.827	849.479	316.186	310.435	336.277	821.642	320.966	-1.35609	0	0	CDH11	cadherin 11 [Source:HGNC Symbol;Acc:HGNC:1750]	-	-	-	-	GO:0005737//cytoplasm;GO:0005886//plasma membrane;GO:0005912//adherens junction;GO:0016020//membrane;GO:0016342//catenin complex;GO:0045202//synapse;GO:0070062//extracellular exosome;GO:0098685//Schaffer collateral - CA1 synapse;GO:0098978//glutamatergic synapse	GO:0005509//calcium ion binding;GO:0045296//cadherin binding;GO:0046872//metal ion binding	GO:0000902//cell morphogenesis;GO:0001501//skeletal system development;GO:0001503//ossification;GO:0003189//aortic valve formation;GO:0007043//cell-cell junction assembly;GO:0007155//cell adhesion;GO:0007156//homophilic cell adhesion via plasma membrane adhesion molecules;GO:0016339//calcium-dependent cell-cell adhesion via plasma membrane cell adhesion molecules;GO:0016477//cell migration;GO:002…	--
	ENSG00000140941	2542	2487	2243	10488	10800	10952	115.705	119.001	108.492	625.487	620.024	650.028	114.399	631.846	2.4655	0	0	MAP1LC3B	microtubule associated protein 1 light chain 3 beta [Source:HGNC Symbol;Acc:HGNC:13352]	Human Diseases;Human Diseases;Human Diseases;Human Diseases;Organismal Systems;Cellular Processes;Environmental Information Processing;Cellular Processes;Cellular Processes	Neurodegenerative disease;Neurodegenerative disease;Infectious disease: bacterial;Infectious disease: viral;Immune system;Transport and catabolism;Signal transduction;Transport and catabolism;Cell growth and death	ko05022//Pathways of neurodegeneration - multiple diseases;ko05014//Amyotrophic lateral sclerosis;ko05131//Shigellosis;ko05167//Kaposi sarcoma-associated herpesvirus infection;ko04621//NOD-like receptor signaling pathway;ko04140//Autophagy - animal;ko04371//Apelin signaling pathway;ko04137//Mitophagy - animal;ko04216//Ferroptosis	K10435;K10435;K10435;K10435;K10435;K10435;K10435;K10435;K10435	GO:0000421//autophagosome membrane;GO:0005737//cytoplasm;GO:0005739//mitochondrion;GO:0005776//autophagosome;GO:0005829//cytosol;GO:0005856//cytoskeleton;GO:0005874//microtubule;GO:0005930//axoneme;GO:0012505//endomembrane system;GO:0016020//membrane;GO:0031090//organelle membrane;GO:0031410//cytoplasmic vesicle;GO:0031966//mitochondrial membrane;GO:0043231//intracellular membrane-bounded organel…	GO:0005515//protein binding;GO:0008017//microtubule binding;GO:0031625//ubiquitin protein ligase binding;GO:0097001//ceramide binding	GO:0000045//autophagosome assembly;GO:0000422//autophagy of mitochondrion;GO:0000423//mitophagy;GO:0006914//autophagy;GO:0006995//cellular response to nitrogen starvation;GO:0009267//cellular response to starvation;GO:0016236//macroautophagy;GO:0097352//autophagosome maturation	--
	ENSG00000142627	2395	2534	2679	8957	9391	9169	59.633	65.791	70.314	290.238	291.903	295.783	65.246	292.641	2.16517	0	0	EPHA2	EPH receptor A2 [Source:HGNC Symbol;Acc:HGNC:3386]	Environmental Information Processing;Environmental Information Processing;Environmental Information Processing;Environmental Information Processing;Organismal Systems	Signal transduction;Signal transduction;Signal transduction;Signal transduction;Development and regeneration	ko04151//PI3K-Akt signaling pathway;ko04010//MAPK signaling pathway;ko04014//Ras signaling pathway;ko04015//Rap1 signaling pathway;ko04360//Axon guidance	K05103;K05103;K05103;K05103;K05103	GO:0005886//plasma membrane;GO:0005925//focal adhesion;GO:0009986//cell surface;GO:0016020//membrane;GO:0030027//lamellipodium;GO:0031256//leading edge membrane;GO:0031258//lamellipodium membrane;GO:0032587//ruffle membrane;GO:0042995//cell projection;GO:0043235//receptor complex;GO:0070160//tight junction;GO:0070161//anchoring junction	GO:0000166//nucleotide binding;GO:0001618//virus receptor activity;GO:0004672//protein kinase activity;GO:0004713//protein tyrosine kinase activity;GO:0004714//transmembrane receptor protein tyrosine kinase activity;GO:0005003//ephrin receptor activity;GO:0005515//protein binding;GO:0005524//ATP binding;GO:0016301//kinase activity;GO:0016740//transferase activity;GO:0019838//growth factor binding…	GO:0001501//skeletal system development;GO:0001525//angiogenesis;GO:0001568//blood vessel development;GO:0001570//vasculogenesis;GO:0001649//osteoblast differentiation;GO:0001818//negative regulation of cytokine production;GO:0002043//blood vessel endothelial cell proliferation involved in sprouting angiogenesis;GO:0006468//protein phosphorylation;GO:0006915//apoptotic process;GO:0006954//inflamm…	--
	ENSG00000142657	21195	21104	20910	1934	1925	1926	973.187	992.106	1009.46	125.9	121.114	127.856	991.583	124.957	-2.98831	0	0	PGD	phosphogluconate dehydrogenase [Source:HGNC Symbol;Acc:HGNC:8891]	Metabolism;Metabolism;Metabolism;Metabolism	Global and overview maps;Global and overview maps;Metabolism of other amino acids;Carbohydrate metabolism	ko01100//Metabolic pathways;ko01200//Carbon metabolism;ko00480//Glutathione metabolism;ko00030//Pentose phosphate pathway	K00033;K00033;K00033;K00033	GO:0005634//nucleus;GO:0005737//cytoplasm;GO:0005829//cytosol;GO:0070062//extracellular exosome	GO:0004616//phosphogluconate dehydrogenase (decarboxylating) activity;GO:0016491//oxidoreductase activity;GO:0050661//NADP binding	GO:0006098//pentose-phosphate shunt;GO:0009051//pentose-phosphate shunt, oxidative branch;GO:0019322//pentose biosynthetic process;GO:0019521//D-gluconate metabolic process;GO:0046177//D-gluconate catabolic process	--
	ENSG00000142871	2393	2411	2349	10075	10837	10547	103.289	108.433	106.796	565.509	583.498	589.364	106.173	579.457	2.44829	0	0	CCN1	cellular communication network factor 1 [Source:HGNC Symbol;Acc:HGNC:2654]	-	-	-	-	GO:0005576//extracellular region;GO:0005788//endoplasmic reticulum lumen;GO:0062023//collagen-containing extracellular matrix	GO:0000166//nucleotide binding;GO:0005178//integrin binding;GO:0005201//extracellular matrix structural constituent;GO:0005515//protein binding;GO:0008201//heparin binding;GO:0019838//growth factor binding;GO:0050840//extracellular matrix binding	GO:0001649//osteoblast differentiation;GO:0001934//positive regulation of protein phosphorylation;GO:0002041//intussusceptive angiogenesis;GO:0003181//atrioventricular valve morphogenesis;GO:0003278//apoptotic process involved in heart morphogenesis;GO:0003281//ventricular septum development;GO:0006915//apoptotic process;GO:0006935//chemotaxis;GO:0007155//cell adhesion;GO:0007165//signal transduc…	--
	ENSG00000143322	2828	3026	2889	20427	20865	21296	24.911	28.959	28.403	248.678	248.384	263.402	27.4243	253.488	3.20839	0	0	ABL2	ABL proto-oncogene 2, non-receptor tyrosine kinase [Source:HGNC Symbol;Acc:HGNC:77]	Environmental Information Processing;Human Diseases;Environmental Information Processing;Human Diseases	Signal transduction;Cancer: overview;Signal transduction;Cardiovascular disease	ko04014//Ras signaling pathway;ko05208//Chemical carcinogenesis - reactive oxygen species;ko04012//ErbB signaling pathway;ko05416//Viral myocarditis	K08887;K08887;K08887;K08887	GO:0005737//cytoplasm;GO:0005829//cytosol;GO:0005856//cytoskeleton;GO:0015629//actin cytoskeleton	GO:0000166//nucleotide binding;GO:0000287//magnesium ion binding;GO:0001784//phosphotyrosine residue binding;GO:0003785//actin monomer binding;GO:0004672//protein kinase activity;GO:0004713//protein tyrosine kinase activity;GO:0004715//non-membrane spanning protein tyrosine kinase activity;GO:0005515//protein binding;GO:0005524//ATP binding;GO:0016301//kinase activity;GO:0016740//transferase acti…	GO:0006468//protein phosphorylation;GO:0007155//cell adhesion;GO:0007165//signal transduction;GO:0007204//positive regulation of cytosolic calcium ion concentration;GO:0010506//regulation of autophagy;GO:0010863//positive regulation of phospholipase C activity;GO:0010976//positive regulation of neuron projection development;GO:0016310//phosphorylation;GO:0018108//peptidyl-tyrosine phosphorylation…	--
	ENSG00000143398	4016	4225	3937	11106	11460	11403	107.469	118.876	108.638	383.875	380.239	389.497	111.661	384.537	1.784	0	0	PIP5K1A	phosphatidylinositol-4-phosphate 5-kinase type 1 alpha [Source:HGNC Symbol;Acc:HGNC:8994]	Metabolism;Cellular Processes;Cellular Processes;Cellular Processes;Environmental Information Processing;Human Diseases;Human Diseases;Environmental Information Processing;Organismal Systems;Metabolism	Global and overview maps;Transport and catabolism;Cell motility;Cellular community - eukaryotes;Signal transduction;Infectious disease: bacterial;Cancer: overview;Signal transduction;Immune system;Carbohydrate metabolism	ko01100//Metabolic pathways;ko04144//Endocytosis;ko04810//Regulation of actin cytoskeleton;ko04510//Focal adhesion;ko04072//Phospholipase D signaling pathway;ko05135//Yersinia infection;ko05231//Choline metabolism in cancer;ko04070//Phosphatidylinositol signaling system;ko04666//Fc gamma R-mediated phagocytosis;ko00562//Inositol phosphate metabolism	K00889;K00889;K00889;K00889;K00889;K00889;K00889;K00889;K00889;K00889	GO:0001726//ruffle;GO:0005634//nucleus;GO:0005654//nucleoplasm;GO:0005737//cytoplasm;GO:0005829//cytosol;GO:0005847//mRNA cleavage and polyadenylation specificity factor complex;GO:0005886//plasma membrane;GO:0005925//focal adhesion;GO:0016020//membrane;GO:0016607//nuclear speck;GO:0030027//lamellipodium;GO:0032587//ruffle membrane;GO:0042995//cell projection	GO:0000166//nucleotide binding;GO:0000285//1-phosphatidylinositol-3-phosphate 5-kinase activity;GO:0005515//protein binding;GO:0005524//ATP binding;GO:0016301//kinase activity;GO:0016307//phosphatidylinositol phosphate kinase activity;GO:0016308//1-phosphatidylinositol-4-phosphate 5-kinase activity;GO:0016740//transferase activity;GO:0019900//kinase binding;GO:0052810//1-phosphatidylinositol-5-ki…	GO:0006629//lipid metabolic process;GO:0006650//glycerophospholipid metabolic process;GO:0006661//phosphatidylinositol biosynthetic process;GO:0006909//phagocytosis;GO:0007165//signal transduction;GO:0008654//phospholipid biosynthetic process;GO:0010761//fibroblast migration;GO:0014066//regulation of phosphatidylinositol 3-kinase signaling;GO:0016310//phosphorylation;GO:0016477//cell migration;GO…	--
	ENSG00000143569	2415	2515	2444	7299	7451	7634	111.166	119.988	127.22	449.325	449.058	482.118	119.458	460.167	1.94565	0	0	UBAP2L	ubiquitin associated protein 2 like [Source:HGNC Symbol;Acc:HGNC:29877]	-	-	-	-	GO:0005634//nucleus;GO:0005694//chromosome;GO:0005737//cytoplasm;GO:0010494//cytoplasmic stress granule;GO:0031519//PcG protein complex	GO:0003723//RNA binding;GO:0005515//protein binding	GO:0007339//binding of sperm to zona pellucida;GO:0034063//stress granule assembly;GO:0061484//hematopoietic stem cell homeostasis;GO:0062029//positive regulation of stress granule assembly	--
	ENSG00000143653	8833	8531	8203	2152	2146	2228	405.352	408.227	396.811	128.521	122.941	132.467	403.463	127.976	-1.65656	0	0	SCCPDH	saccharopine dehydrogenase (putative) [Source:HGNC Symbol;Acc:HGNC:24275]	-	-	-	-	GO:0005576//extracellular region;GO:0005634//nucleus;GO:0005739//mitochondrion;GO:0005811//lipid droplet;GO:0016020//membrane;GO:0030496//midbody;GO:0031093//platelet alpha granule lumen	GO:0016491//oxidoreductase activity	GO:0009247//glycolipid biosynthetic process	--
	ENSG00000143799	6976	6910	6890	2282	2303	2330	172.365	178.032	179.479	73.365	71.009	74.624	176.625	72.9993	-1.27474	0	0	PARP1	poly(ADP-ribose) polymerase 1 [Source:HGNC Symbol;Acc:HGNC:270]	Human Diseases;Cellular Processes;Cellular Processes;Environmental Information Processing;Genetic Information Processing	Cardiovascular disease;Cell growth and death;Cell growth and death;Signal transduction;Replication and repair	ko05415//Diabetic cardiomyopathy;ko04217//Necroptosis;ko04210//Apoptosis;ko04064//NF-kappa B signaling pathway;ko03410//Base excision repair	K24070;K24070;K24070;K24070;K24070	GO:0000781//chromosome, telomeric region;GO:0000785//chromatin;GO:0005634//nucleus;GO:0005635//nuclear envelope;GO:0005654//nucleoplasm;GO:0005667//transcription regulator complex;GO:0005694//chromosome;GO:0005730//nucleolus;GO:0005737//cytoplasm;GO:0005739//mitochondrion;GO:0005829//cytosol;GO:0016020//membrane;GO:0016604//nuclear body;GO:0032991//protein-containing complex;GO:0032993//protein-D…	GO:0003677//DNA binding;GO:0003682//chromatin binding;GO:0003684//damaged DNA binding;GO:0003723//RNA binding;GO:0003824//catalytic activity;GO:0003950//NAD+ ADP-ribosyltransferase activity;GO:0005515//protein binding;GO:0008047//enzyme activator activity;GO:0008270//zinc ion binding;GO:0016740//transferase activity;GO:0016757//glycosyltransferase activity;GO:0016779//nucleotidyltransferase activ…	GO:0000122//negative regulation of transcription by RNA polymerase II;GO:0000723//telomere maintenance;GO:0002376//immune system process;GO:0006281//DNA repair;GO:0006302//double-strand break repair;GO:0006366//transcription by RNA polymerase II;GO:0006915//apoptotic process;GO:0006974//cellular response to DNA damage stimulus;GO:0007005//mitochondrion organization;GO:0007179//transforming growth…	--
	ENSG00000143819	6202	6252	6145	546	530	443	380.713	401.337	399.839	44.51	40.824	35.441	393.963	40.2583	-3.2907	0	0	EPHX1	epoxide hydrolase 1 [Source:HGNC Symbol;Acc:HGNC:3401]	Human Diseases;Human Diseases;Organismal Systems;Metabolism;Human Diseases	Cancer: overview;Cancer: overview;Digestive system;Xenobiotics biodegradation and metabolism;Cancer: overview	ko05208//Chemical carcinogenesis - reactive oxygen species;ko05207//Chemical carcinogenesis - receptor activation;ko04976//Bile secretion;ko00980//Metabolism of xenobiotics by cytochrome P450;ko05204//Chemical carcinogenesis - DNA adducts	K01253;K01253;K01253;K01253;K01253	GO:0005783//endoplasmic reticulum;GO:0005789//endoplasmic reticulum membrane;GO:0016020//membrane;GO:0043231//intracellular membrane-bounded organelle	GO:0003824//catalytic activity;GO:0004301//epoxide hydrolase activity;GO:0005515//protein binding;GO:0016787//hydrolase activity;GO:0016803//ether hydrolase activity;GO:0033961//cis-stilbene-oxide hydrolase activity	GO:0006629//lipid metabolic process;GO:0006725//cellular aromatic compound metabolic process;GO:0006805//xenobiotic metabolic process;GO:0009636//response to toxic substance;GO:0014070//response to organic cyclic compound;GO:0019369//arachidonic acid metabolic process;GO:0019439//aromatic compound catabolic process;GO:0097176//epoxide metabolic process	--
	ENSG00000143870	12449	11976	11787	5065	5109	5067	536.592	538.301	535.661	284.114	274.951	283.007	536.851	280.691	-0.935542	0	0	PDIA6	protein disulfide isomerase family A member 6 [Source:HGNC Symbol;Acc:HGNC:30168]	Genetic Information Processing	Folding, sorting and degradation	ko04141//Protein processing in endoplasmic reticulum	K09584	GO:0005615//extracellular space;GO:0005783//endoplasmic reticulum;GO:0005788//endoplasmic reticulum lumen;GO:0005789//endoplasmic reticulum membrane;GO:0005793//endoplasmic reticulum-Golgi intermediate compartment;GO:0005829//cytosol;GO:0005886//plasma membrane;GO:0016020//membrane;GO:0034663//endoplasmic reticulum chaperone complex;GO:0042470//melanosome;GO:0070062//extracellular exosome	GO:0003756//protein disulfide isomerase activity;GO:0005515//protein binding;GO:0015035//protein-disulfide reductase activity;GO:0016853//isomerase activity	GO:0006457//protein folding;GO:0034976//response to endoplasmic reticulum stress	--
	ENSG00000143878	11274	11819	11568	26780	28119	27309	467.972	511.565	506.16	1446.64	1457.09	1468.64	495.232	1457.46	1.55728	0	0	RHOB	ras homolog family member B [Source:HGNC Symbol;Acc:HGNC:668]	Human Diseases	Infectious disease: bacterial	ko05132//Salmonella infection	K07856	GO:0005634//nucleus;GO:0005768//endosome;GO:0005769//early endosome;GO:0005770//late endosome;GO:0005829//cytosol;GO:0005886//plasma membrane;GO:0005925//focal adhesion;GO:0010008//endosome membrane;GO:0016020//membrane;GO:0031902//late endosome membrane;GO:0032154//cleavage furrow;GO:0070062//extracellular exosome;GO:0098685//Schaffer collateral - CA1 synapse	GO:0000166//nucleotide binding;GO:0003924//GTPase activity;GO:0005515//protein binding;GO:0005525//GTP binding;GO:0019003//GDP binding	GO:0000281//mitotic cytokinesis;GO:0001525//angiogenesis;GO:0006886//intracellular protein transport;GO:0006915//apoptotic process;GO:0007155//cell adhesion;GO:0007264//small GTPase mediated signal transduction;GO:0007266//Rho protein signal transduction;GO:0008333//endosome to lysosome transport;GO:0010595//positive regulation of endothelial cell migration;GO:0015031//protein transport;GO:003015…	--
	ENSG00000144136	8913	8864	8946	1368	1483	1417	279.16	283.711	289.669	62.435	66.464	67.247	284.18	65.382	-2.11984	0	0	SLC20A1	solute carrier family 20 member 1 [Source:HGNC Symbol;Acc:HGNC:10946]	-	-	-	-	GO:0005886//plasma membrane;GO:0016020//membrane;GO:0110165//cellular anatomical entity	GO:0005315//inorganic phosphate transmembrane transporter activity;GO:0005316//high-affinity inorganic phosphate:sodium symporter activity;GO:0005436//sodium:phosphate symporter activity;GO:0015293//symporter activity;GO:0038023//signaling receptor activity	GO:0006796//phosphate-containing compound metabolic process;GO:0006811//ion transport;GO:0006814//sodium ion transport;GO:0006817//phosphate ion transport;GO:0008283//cell population proliferation;GO:0031214//biomineral tissue development;GO:0035435//phosphate ion transmembrane transport;GO:0035725//sodium ion transmembrane transport;GO:0043123//positive regulation of I-kappaB kinase/NF-kappaB si…	--
	ENSG00000144655	276	288	285	3267	3363	3191	8.632	9.405	9.613	132.995	131.101	128.968	9.21667	131.021	3.82941	0	0	CSRNP1	cysteine and serine rich nuclear protein 1 [Source:HGNC Symbol;Acc:HGNC:14300]	-	-	-	-	GO:0000785//chromatin;GO:0005634//nucleus	GO:0000981//DNA-binding transcription factor activity, RNA polymerase II-specific;GO:0001228//DNA-binding transcription activator activity, RNA polymerase II-specific;GO:0003674//molecular_function;GO:0003677//DNA binding;GO:0003700//DNA-binding transcription factor activity;GO:0005515//protein binding;GO:0043565//sequence-specific DNA binding	GO:0006355//regulation of transcription, DNA-templated;GO:0006357//regulation of transcription by RNA polymerase II;GO:0006915//apoptotic process;GO:0009791//post-embryonic development;GO:0045944//positive regulation of transcription by RNA polymerase II;GO:0048008//platelet-derived growth factor receptor signaling pathway;GO:0048705//skeletal system morphogenesis;GO:0060021//roof of mouth develo…	CSRNP_N
	ENSG00000145425	24834	24044	23614	8986	9464	9030	2809.55	2836.94	2816.87	1325.27	1339.94	1327.07	2821.12	1330.76	-1.08402	0	0	RPS3A	ribosomal protein S3A [Source:HGNC Symbol;Acc:HGNC:10421]	Human Diseases;Genetic Information Processing	Infectious disease: viral;Translation	ko05171//Coronavirus disease - COVID-19;ko03010//Ribosome	K02984;K02984	GO:0005634//nucleus;GO:0005654//nucleoplasm;GO:0005730//nucleolus;GO:0005737//cytoplasm;GO:0005783//endoplasmic reticulum;GO:0005829//cytosol;GO:0005840//ribosome;GO:0005925//focal adhesion;GO:0022626//cytosolic ribosome;GO:0022627//cytosolic small ribosomal subunit;GO:0032040//small-subunit processome;GO:0045202//synapse;GO:0070062//extracellular exosome;GO:1990904//ribonucleoprotein complex	GO:0003723//RNA binding;GO:0003735//structural constituent of ribosome;GO:0005515//protein binding;GO:0048027//mRNA 5'-UTR binding	GO:0002181//cytoplasmic translation;GO:0006412//translation;GO:0006413//translational initiation;GO:0030154//cell differentiation;GO:0042274//ribosomal small subunit biogenesis;GO:0043066//negative regulation of apoptotic process	--
	ENSG00000147065	19077	19281	18918	5137	5379	5520	473.16	498.621	494.574	165.785	166.577	177.389	488.785	169.917	-1.52437	0	0	MSN	moesin [Source:HGNC Symbol;Acc:HGNC:7373]	Cellular Processes;Human Diseases;Cellular Processes;Human Diseases;Organismal Systems	Cell motility;Cancer: overview;Cellular community - eukaryotes;Infectious disease: viral;Immune system	ko04810//Regulation of actin cytoskeleton;ko05205//Proteoglycans in cancer;ko04530//Tight junction;ko05162//Measles;ko04670//Leukocyte transendothelial migration	K05763;K05763;K05763;K05763;K05763	GO:0001931//uropod;GO:0005615//extracellular space;GO:0005634//nucleus;GO:0005737//cytoplasm;GO:0005829//cytosol;GO:0005856//cytoskeleton;GO:0005886//plasma membrane;GO:0005902//microvillus;GO:0005912//adherens junction;GO:0005925//focal adhesion;GO:0009986//cell surface;GO:0016020//membrane;GO:0016323//basolateral plasma membrane;GO:0016324//apical plasma membrane;GO:0030175//filopodium;GO:00311…	GO:0003725//double-stranded RNA binding;GO:0003779//actin binding;GO:0005102//signaling receptor binding;GO:0005200//structural constituent of cytoskeleton;GO:0005515//protein binding;GO:0008092//cytoskeletal protein binding;GO:0019899//enzyme binding;GO:0019901//protein kinase binding;GO:0050839//cell adhesion molecule binding	GO:0001771//immunological synapse formation;GO:0007010//cytoskeleton organization;GO:0007159//leukocyte cell-cell adhesion;GO:0008360//regulation of cell shape;GO:0008361//regulation of cell size;GO:0010628//positive regulation of gene expression;GO:0022612//gland morphogenesis;GO:0022614//membrane to membrane docking;GO:0042098//T cell proliferation;GO:0045198//establishment of epithelial cell a…	--
	ENSG00000148926	315	305	302	3479	3461	3442	21.223	20.832	21.097	299.944	286.874	295.531	21.0507	294.116	3.80445	0	0	ADM	adrenomedullin [Source:HGNC Symbol;Acc:HGNC:259]	Environmental Information Processing;Organismal Systems	Signaling molecules and interaction;Circulatory system	ko04080//Neuroactive ligand-receptor interaction;ko04270//Vascular smooth muscle contraction	K12333;K12333	GO:0005576//extracellular region;GO:0005615//extracellular space;GO:0005737//cytoplasm	GO:0005102//signaling receptor binding;GO:0005179//hormone activity;GO:0031700//adrenomedullin receptor binding	GO:0001570//vasculogenesis;GO:0001666//response to hypoxia;GO:0001843//neural tube closure;GO:0002026//regulation of the force of heart contraction;GO:0002031//G protein-coupled receptor internalization;GO:0003073//regulation of systemic arterial blood pressure;GO:0006954//inflammatory response;GO:0007165//signal transduction;GO:0007189//adenylate cyclase-activating G protein-coupled receptor sig…	--
	ENSG00000150457	1034	986	1011	6261	6524	6389	18.318	18.214	18.88	144.348	144.284	146.643	18.4707	145.092	2.97366	0	0	LATS2	large tumor suppressor kinase 2 [Source:HGNC Symbol;Acc:HGNC:6515]	Environmental Information Processing;Environmental Information Processing	Signal transduction;Signal transduction	ko04390//Hippo signaling pathway;ko04392//Hippo signaling pathway - multiple species	K08791;K08791	GO:0000922//spindle pole;GO:0005634//nucleus;GO:0005737//cytoplasm;GO:0005815//microtubule organizing center;GO:0005829//cytosol;GO:0005856//cytoskeleton;GO:0034451//centriolar satellite	GO:0000166//nucleotide binding;GO:0004672//protein kinase activity;GO:0004674//protein serine/threonine kinase activity;GO:0005515//protein binding;GO:0005524//ATP binding;GO:0016301//kinase activity;GO:0016740//transferase activity;GO:0046872//metal ion binding;GO:0106310//protein serine kinase activity	GO:0000082//G1/S transition of mitotic cell cycle;GO:0001827//inner cell mass cell fate commitment;GO:0001828//inner cell mass cellular morphogenesis;GO:0006468//protein phosphorylation;GO:0007049//cell cycle;GO:0008104//protein localization;GO:0009755//hormone-mediated signaling pathway;GO:0016310//phosphorylation;GO:0017015//regulation of transforming growth factor beta receptor signaling pathw…	--
	ENSG00000151014	203	203	209	2843	2901	2888	10.166	10.6	11.033	185.3	181.416	187.433	10.5997	184.716	4.12322	0	0	NOCT	nocturnin [Source:HGNC Symbol;Acc:HGNC:14254]	-	-	-	-	GO:0000932//P-body;GO:0005634//nucleus;GO:0005654//nucleoplasm;GO:0005737//cytoplasm;GO:0005739//mitochondrion;GO:0048471//perinuclear region of cytoplasm	GO:0000175//3'-5'-exoribonuclease activity;GO:0003723//RNA binding;GO:0003729//mRNA binding;GO:0003824//catalytic activity;GO:0004535//poly(A)-specific ribonuclease activity;GO:0016787//hydrolase activity;GO:0019178//NADP phosphatase activity;GO:0046872//metal ion binding;GO:0102757//NADPH phosphatase activity	GO:0000290//deadenylation-dependent decapping of nuclear-transcribed mRNA;GO:0006366//transcription by RNA polymerase II;GO:0006739//NADP metabolic process;GO:0007623//circadian rhythm;GO:0009991//response to extracellular stimulus;GO:0010629//negative regulation of gene expression;GO:0032496//response to lipopolysaccharide;GO:0032922//circadian regulation of gene expression;GO:0033962//P-body as…	--
	ENSG00000151632	12108	12327	12282	879	996	933	1115.48	1143.82	1134.89	108.242	115.958	111.67	1131.39	111.957	-3.33709	0	0	AKR1C2	aldo-keto reductase family 1 member C2 [Source:HGNC Symbol;Acc:HGNC:385]	Human Diseases;Human Diseases;Metabolism	Cancer: overview;Cancer: overview;Lipid metabolism	ko05208//Chemical carcinogenesis - reactive oxygen species;ko05204//Chemical carcinogenesis - DNA adducts;ko00140//Steroid hormone biosynthesis	K00089;K00089;K00089	GO:0005737//cytoplasm;GO:0005829//cytosol	GO:0004032//alditol:NADP+ 1-oxidoreductase activity;GO:0004303//estradiol 17-beta-dehydrogenase activity;GO:0016491//oxidoreductase activity;GO:0016655//oxidoreductase activity, acting on NAD(P)H, quinone or similar compound as acceptor;GO:0018636//phenanthrene 9,10-monooxygenase activity;GO:0031406//carboxylic acid binding;GO:0032052//bile acid binding;GO:0044594//17-beta-hydroxysteroid dehydrog…	GO:0006629//lipid metabolic process;GO:0006693//prostaglandin metabolic process;GO:0007186//G protein-coupled receptor signaling pathway;GO:0007586//digestion;GO:0008202//steroid metabolic process;GO:0008284//positive regulation of cell population proliferation;GO:0030855//epithelial cell differentiation;GO:0042448//progesterone metabolic process;GO:0044597//daunorubicin metabolic process;GO:0044…	--
	ENSG00000152049	5532	5554	5189	493	480	472	186.459	195.203	184.363	21.625	20.197	20.612	188.675	20.8113	-3.18046	0	0	KCNE4	potassium voltage-gated channel subfamily E regulatory subunit 4 [Source:HGNC Symbol;Acc:HGNC:6244]	-	-	-	-	GO:0016020//membrane;GO:0016324//apical plasma membrane	GO:0005244//voltage-gated ion channel activity;GO:0005249//voltage-gated potassium channel activity;GO:0005251//delayed rectifier potassium channel activity;GO:0005267//potassium channel activity;GO:0005515//protein binding;GO:0015459//potassium channel regulator activity;GO:0044325//transmembrane transporter binding;GO:1902282//voltage-gated potassium channel activity involved in ventricular car…	GO:0006811//ion transport;GO:0006813//potassium ion transport;GO:0034765//regulation of ion transmembrane transport;GO:0060307//regulation of ventricular cardiac muscle cell membrane repolarization;GO:0071805//potassium ion transmembrane transport;GO:0086005//ventricular cardiac muscle cell action potential;GO:0086011//membrane repolarization during action potential;GO:0086091//regulation of hear…	--
	ENSG00000152137	958	983	962	4282	4435	4222	50.578	54.116	53.947	294.204	292.302	288.835	52.8803	291.78	2.46408	0	0	HSPB8	heat shock protein family B (small) member 8 [Source:HGNC Symbol;Acc:HGNC:30171]	-	-	-	-	GO:0005634//nucleus;GO:0005654//nucleoplasm;GO:0005737//cytoplasm;GO:0005829//cytosol;GO:0101031//chaperone complex	GO:0005515//protein binding;GO:0042802//identical protein binding;GO:0042803//protein homodimerization activity	GO:0034620//cellular response to unfolded protein;GO:1905337//positive regulation of aggrephagy	--
	ENSG00000152377	10755	10728	10377	1974	1977	2060	220.52	229.638	225.873	52.322	50.267	54.359	225.344	52.316	-2.1068	0	0	SPOCK1	SPARC (osteonectin), cwcv and kazal like domains proteoglycan 1 [Source:HGNC Symbol;Acc:HGNC:11251]	-	-	-	-	GO:0005576//extracellular region;GO:0005615//extracellular space;GO:0005737//cytoplasm;GO:0014069//postsynaptic density;GO:0016528//sarcoplasm;GO:0031594//neuromuscular junction;GO:0033268//node of Ranvier	GO:0004867//serine-type endopeptidase inhibitor activity;GO:0004869//cysteine-type endopeptidase inhibitor activity;GO:0005509//calcium ion binding;GO:0005515//protein binding;GO:0008191//metalloendopeptidase inhibitor activity	GO:0001558//regulation of cell growth;GO:0001764//neuron migration;GO:0007155//cell adhesion;GO:0007399//nervous system development;GO:0010812//negative regulation of cell-substrate adhesion;GO:0010951//negative regulation of endopeptidase activity;GO:0010977//negative regulation of neuron projection development;GO:0021953//central nervous system neuron differentiation;GO:0022008//neurogenesis	--
	ENSG00000153113	11192	11272	11025	3050	3233	3204	388.35	411.631	404.874	165.086	173.131	180.885	401.618	173.034	-1.21477	0	0	CAST	calpastatin [Source:HGNC Symbol;Acc:HGNC:1515]	Human Diseases	Infectious disease: bacterial	ko05131//Shigellosis	K04281	GO:0005737//cytoplasm;GO:0005783//endoplasmic reticulum;GO:0005829//cytosol;GO:0016020//membrane	GO:0003723//RNA binding;GO:0004866//endopeptidase inhibitor activity;GO:0004869//cysteine-type endopeptidase inhibitor activity;GO:0005515//protein binding;GO:0010859//calcium-dependent cysteine-type endopeptidase inhibitor activity;GO:0030414//peptidase inhibitor activity;GO:0045296//cadherin binding	GO:0010466//negative regulation of peptidase activity;GO:0097340//inhibition of cysteine-type endopeptidase activity;GO:1990709//presynaptic active zone organization;GO:2000675//negative regulation of type B pancreatic cell apoptotic process	--
	ENSG00000155660	8721	8859	8708	1887	1965	1956	307.498	325.617	323.549	86.415	86.024	89.147	318.888	87.1953	-1.87073	0	0	PDIA4	protein disulfide isomerase family A member 4 [Source:HGNC Symbol;Acc:HGNC:30167]	Genetic Information Processing;Organismal Systems;Human Diseases	Folding, sorting and degradation;Endocrine system;Infectious disease: bacterial	ko04141//Protein processing in endoplasmic reticulum;ko04918//Thyroid hormone synthesis;ko05110//Vibrio cholerae infection	K09582;K09582;K09582	GO:0005615//extracellular space;GO:0005783//endoplasmic reticulum;GO:0005788//endoplasmic reticulum lumen;GO:0009986//cell surface;GO:0042470//melanosome	GO:0003723//RNA binding;GO:0003756//protein disulfide isomerase activity;GO:0005515//protein binding;GO:0015035//protein-disulfide reductase activity;GO:0016853//isomerase activity	GO:0006457//protein folding;GO:0009306//protein secretion;GO:0034976//response to endoplasmic reticulum stress;GO:0061077//chaperone-mediated protein folding	--
	ENSG00000156011	6417	6402	6424	1549	1770	1633	76.581	76.217	85.957	21.026	25.133	27.098	79.585	24.419	-1.70449	0	0	PSD3	pleckstrin and Sec7 domain containing 3 [Source:HGNC Symbol;Acc:HGNC:19093]	Cellular Processes	Transport and catabolism	ko04144//Endocytosis	K12494	GO:0005886//plasma membrane;GO:0014069//postsynaptic density;GO:0016020//membrane;GO:0032587//ruffle membrane;GO:0042995//cell projection;GO:0045202//synapse	GO:0005085//guanyl-nucleotide exchange factor activity;GO:0005515//protein binding;GO:0005543//phospholipid binding	GO:0032012//regulation of ARF protein signal transduction	--
	ENSG00000156508	236763	233419	229897	119152	124580	122158	12875.3	13265	13214.2	8464.5	8488.5	8652.29	13118.1	8535.09	-0.620084	0	0	EEF1A1	eukaryotic translation elongation factor 1 alpha 1 [Source:HGNC Symbol;Acc:HGNC:3189]	Genetic Information Processing;Human Diseases;Human Diseases	Translation;Infectious disease: parasitic;Infectious disease: bacterial	ko03013//Nucleocytoplasmic transport;ko05140//Leishmaniasis;ko05134//Legionellosis	K03231;K03231;K03231	GO:0005576//extracellular region;GO:0005615//extracellular space;GO:0005634//nucleus;GO:0005730//nucleolus;GO:0005737//cytoplasm;GO:0005829//cytosol;GO:0005853//eukaryotic translation elongation factor 1 complex;GO:0005886//plasma membrane;GO:0016020//membrane;GO:0022626//cytosolic ribosome;GO:0030864//cortical actin cytoskeleton;GO:0032587//ruffle membrane;GO:0034774//secretory granule lumen;GO:…	GO:0000049//tRNA binding;GO:0000166//nucleotide binding;GO:0003723//RNA binding;GO:0003746//translation elongation factor activity;GO:0003924//GTPase activity;GO:0005515//protein binding;GO:0005525//GTP binding;GO:0019900//kinase binding;GO:0019901//protein kinase binding;GO:0060090//molecular adaptor activity	GO:0006412//translation;GO:0006414//translational elongation;GO:0044829//positive regulation by host of viral genome replication;GO:0071364//cellular response to epidermal growth factor stimulus;GO:1900022//regulation of D-erythro-sphingosine kinase activity;GO:1904714//regulation of chaperone-mediated autophagy	--
	ENSG00000157193	2865	2833	2868	288	219	242	69.105	73.446	74.347	9.445	8.304	7.523	72.2993	8.424	-3.10141	0	0	LRP8	LDL receptor related protein 8 [Source:HGNC Symbol;Acc:HGNC:6700]	-	-	-	-	GO:0005576//extracellular region;GO:0005615//extracellular space;GO:0005875//microtubule associated complex;GO:0005886//plasma membrane;GO:0005901//caveola;GO:0009986//cell surface;GO:0016020//membrane;GO:0030424//axon;GO:0030425//dendrite;GO:0043025//neuronal cell body;GO:0043235//receptor complex	GO:0001540//amyloid-beta binding;GO:0004888//transmembrane signaling receptor activity;GO:0005041//low-density lipoprotein particle receptor activity;GO:0005509//calcium ion binding;GO:0005515//protein binding;GO:0008035//high-density lipoprotein particle binding;GO:0019894//kinesin binding;GO:0030229//very-low-density lipoprotein particle receptor activity;GO:0034185//apolipoprotein binding;GO:0…	GO:0001523//retinoid metabolic process;GO:0006508//proteolysis;GO:0006629//lipid metabolic process;GO:0006897//endocytosis;GO:0007165//signal transduction;GO:0007268//chemical synaptic transmission;GO:0009410//response to xenobiotic stimulus;GO:0019221//cytokine-mediated signaling pathway;GO:0021517//ventral spinal cord development;GO:0021541//ammon gyrus development;GO:0021766//hippocampus devel…	--
	ENSG00000159140	3127	3161	3070	8506	8961	9079	50.872	51.079	51.708	164.038	165.334	171.168	51.2197	166.847	1.70375	0	0	SON	SON DNA and RNA binding protein [Source:HGNC Symbol;Acc:HGNC:11183]	-	-	-	-	GO:0005634//nucleus;GO:0016607//nuclear speck	GO:0003676//nucleic acid binding;GO:0003677//DNA binding;GO:0003723//RNA binding;GO:0005515//protein binding	GO:0000226//microtubule cytoskeleton organization;GO:0000281//mitotic cytokinesis;GO:0006397//mRNA processing;GO:0007049//cell cycle;GO:0008380//RNA splicing;GO:0043066//negative regulation of apoptotic process;GO:0043484//regulation of RNA splicing;GO:0048024//regulation of mRNA splicing, via spliceosome;GO:0051726//regulation of cell cycle	Others
	ENSG00000159388	304	344	323	3811	4035	3980	10.945	13.348	12.258	179.346	182.817	185.953	12.1837	182.705	3.9065	0	0	BTG2	BTG anti-proliferation factor 2 [Source:HGNC Symbol;Acc:HGNC:1131]	Genetic Information Processing	Folding, sorting and degradation	ko03018//RNA degradation	K14443	GO:0005634//nucleus;GO:0005737//cytoplasm;GO:0005829//cytosol;GO:0070062//extracellular exosome	GO:0003714//transcription corepressor activity;GO:0005515//protein binding	GO:0000122//negative regulation of transcription by RNA polymerase II;GO:0006281//DNA repair;GO:0006479//protein methylation;GO:0006974//cellular response to DNA damage stimulus;GO:0007405//neuroblast proliferation;GO:0007406//negative regulation of neuroblast proliferation;GO:0008285//negative regulation of cell population proliferation;GO:0008306//associative learning;GO:0009612//response to me…	--
	ENSG00000159720	1016	1071	1060	4116	3988	3968	65.8	68.163	70.809	333.332	315.154	328.514	68.2573	325.667	2.25434	0	0	ATP6V0D1	ATPase H+ transporting V0 subunit d1 [Source:HGNC Symbol;Acc:HGNC:13724]	Metabolism;Human Diseases;Human Diseases;Human Diseases;Cellular Processes;Metabolism;Cellular Processes;Human Diseases;Organismal Systems;Human Diseases;Human Diseases;Organismal Systems	Global and overview maps;Infectious disease: viral;Cancer: overview;Infectious disease: bacterial;Transport and catabolism;Energy metabolism;Transport and catabolism;Immune disease;Nervous system;Infectious disease: bacterial;Infectious disease: bacterial;Excretory system	ko01100//Metabolic pathways;ko05165//Human papillomavirus infection;ko05203//Viral carcinogenesis;ko05152//Tuberculosis;ko04145//Phagosome;ko00190//Oxidative phosphorylation;ko04142//Lysosome;ko05323//Rheumatoid arthritis;ko04721//Synaptic vesicle cycle;ko05120//Epithelial cell signaling in Helicobacter pylori infection;ko05110//Vibrio cholerae infection;ko04966//Collecting duct acid secretion	K02146;K02146;K02146;K02146;K02146;K02146;K02146;K02146;K02146;K02146;K02146;K02146	GO:0000220//vacuolar proton-transporting V-type ATPase, V0 domain;GO:0005764//lysosome;GO:0005765//lysosomal membrane;GO:0005768//endosome;GO:0005769//early endosome;GO:0005813//centrosome;GO:0008021//synaptic vesicle;GO:0010008//endosome membrane;GO:0016020//membrane;GO:0016324//apical plasma membrane;GO:0016471//vacuolar proton-transporting V-type ATPase complex;GO:0030665//clathrin-coated vesi…	GO:0005515//protein binding;GO:0044877//protein-containing complex binding;GO:0046961//proton-transporting ATPase activity, rotational mechanism	GO:0006811//ion transport;GO:0006879//cellular iron ion homeostasis;GO:0007034//vacuolar transport;GO:0007035//vacuolar acidification;GO:0016241//regulation of macroautophagy;GO:0030030//cell projection organization;GO:0036295//cellular response to increased oxygen levels;GO:0060271//cilium assembly;GO:0097401//synaptic vesicle lumen acidification;GO:1902600//proton transmembrane transport	--
	ENSG00000160211	25116	25925	26405	1896	2007	1922	1338.97	1450.4	1473.93	129.268	120.165	131.749	1421.1	127.061	-3.48342	0	0	G6PD	glucose-6-phosphate dehydrogenase [Source:HGNC Symbol;Acc:HGNC:4057]	Metabolism;Human Diseases;Metabolism;Human Diseases;Metabolism;Metabolism	Global and overview maps;Cardiovascular disease;Global and overview maps;Cancer: overview;Metabolism of other amino acids;Carbohydrate metabolism	ko01100//Metabolic pathways;ko05415//Diabetic cardiomyopathy;ko01200//Carbon metabolism;ko05230//Central carbon metabolism in cancer;ko00480//Glutathione metabolism;ko00030//Pentose phosphate pathway	K00036;K00036;K00036;K00036;K00036;K00036	GO:0005737//cytoplasm;GO:0005829//cytosol;GO:0009898//cytoplasmic side of plasma membrane;GO:0016020//membrane;GO:0034451//centriolar satellite;GO:0043231//intracellular membrane-bounded organelle;GO:0070062//extracellular exosome	GO:0004345//glucose-6-phosphate dehydrogenase activity;GO:0005515//protein binding;GO:0005536//glucose binding;GO:0016491//oxidoreductase activity;GO:0016614//oxidoreductase activity, acting on CH-OH group of donors;GO:0030246//carbohydrate binding;GO:0042802//identical protein binding;GO:0042803//protein homodimerization activity;GO:0050661//NADP binding	GO:0005975//carbohydrate metabolic process;GO:0006006//glucose metabolic process;GO:0006098//pentose-phosphate shunt;GO:0006629//lipid metabolic process;GO:0006695//cholesterol biosynthetic process;GO:0006739//NADP metabolic process;GO:0006740//NADPH regeneration;GO:0006749//glutathione metabolic process;GO:0009051//pentose-phosphate shunt, oxidative branch;GO:0010041//response to iron(III) ion;G…	--
	ENSG00000162734	2413	2430	2364	12422	12702	12699	99.972	105.174	103.141	657.904	646.285	671.02	102.762	658.403	2.67966	0	0	PEA15	proliferation and apoptosis adaptor protein 15 [Source:HGNC Symbol;Acc:HGNC:8822]	-	-	-	-	GO:0005654//nucleoplasm;GO:0005737//cytoplasm;GO:0005829//cytosol;GO:0005875//microtubule associated complex;GO:0043231//intracellular membrane-bounded organelle	GO:0005515//protein binding	GO:0000165//MAPK cascade;GO:0006915//apoptotic process;GO:0008643//carbohydrate transport;GO:0042981//regulation of apoptotic process;GO:0046325//negative regulation of glucose import;GO:1902042//negative regulation of extrinsic apoptotic signaling pathway via death domain receptors;GO:1902043//positive regulation of extrinsic apoptotic signaling pathway via death domain receptors	--
	ENSG00000163347	5115	5364	4986	18556	19685	19614	145.838	159.475	149.853	688.521	700.655	724.534	151.722	704.57	2.21531	0	0	CLDN1	claudin 1 [Source:HGNC Symbol;Acc:HGNC:2032]	Human Diseases;Cellular Processes;Human Diseases;Environmental Information Processing;Organismal Systems	Infectious disease: bacterial;Cellular community - eukaryotes;Infectious disease: viral;Signaling molecules and interaction;Immune system	ko05130//Pathogenic Escherichia coli infection;ko04530//Tight junction;ko05160//Hepatitis C;ko04514//Cell adhesion molecules;ko04670//Leukocyte transendothelial migration	K06087;K06087;K06087;K06087;K06087	GO:0005886//plasma membrane;GO:0005911//cell-cell junction;GO:0005923//bicellular tight junction;GO:0016020//membrane;GO:0016323//basolateral plasma membrane;GO:0016324//apical plasma membrane;GO:0016328//lateral plasma membrane;GO:0030054//cell junction;GO:0032991//protein-containing complex;GO:0070160//tight junction;GO:0070161//anchoring junction	GO:0001618//virus receptor activity;GO:0005198//structural molecule activity;GO:0005515//protein binding;GO:0042802//identical protein binding	GO:0007155//cell adhesion;GO:0008065//establishment of blood-nerve barrier;GO:0009636//response to toxic substance;GO:0016338//calcium-independent cell-cell adhesion via plasma membrane cell-adhesion molecules;GO:0030335//positive regulation of cell migration;GO:0032496//response to lipopolysaccharide;GO:0034331//cell junction maintenance;GO:0035633//maintenance of blood-brain barrier;GO:0045216/…	--
	ENSG00000163430	4777	4767	4572	1178	1260	1284	161.374	160.78	164.763	56.493	56.097	54.369	162.306	55.653	-1.54418	0	0	FSTL1	follistatin like 1 [Source:HGNC Symbol;Acc:HGNC:3972]	-	-	-	-	GO:0005576//extracellular region;GO:0005615//extracellular space;GO:0005788//endoplasmic reticulum lumen;GO:0070062//extracellular exosome	GO:0005509//calcium ion binding;GO:0005515//protein binding;GO:0008201//heparin binding	GO:0030154//cell differentiation;GO:0030510//regulation of BMP signaling pathway;GO:0043066//negative regulation of apoptotic process;GO:0043542//endothelial cell migration;GO:0045446//endothelial cell differentiation;GO:0061484//hematopoietic stem cell homeostasis	--
	ENSG00000163931	22121	22078	22120	7918	8202	7678	1041.9	1072.07	1078.96	482.703	471.744	459.873	1064.31	471.44	-1.17477	0	0	TKT	transketolase [Source:HGNC Symbol;Acc:HGNC:11834]	Metabolism;Metabolism;Metabolism;Metabolism	Global and overview maps;Global and overview maps;Global and overview maps;Carbohydrate metabolism	ko01100//Metabolic pathways;ko01200//Carbon metabolism;ko01230//Biosynthesis of amino acids;ko00030//Pentose phosphate pathway	K00615;K00615;K00615;K00615	GO:0005654//nucleoplasm;GO:0005777//peroxisome;GO:0005789//endoplasmic reticulum membrane;GO:0005829//cytosol;GO:0016604//nuclear body;GO:0031982//vesicle;GO:0070062//extracellular exosome	GO:0000287//magnesium ion binding;GO:0003824//catalytic activity;GO:0004802//transketolase activity;GO:0005509//calcium ion binding;GO:0005515//protein binding;GO:0016740//transferase activity;GO:0030976//thiamine pyrophosphate binding;GO:0042803//protein homodimerization activity;GO:0046872//metal ion binding	GO:0006098//pentose-phosphate shunt;GO:0009052//pentose-phosphate shunt, non-oxidative branch;GO:0040008//regulation of growth;GO:0046166//glyceraldehyde-3-phosphate biosynthetic process;GO:0046390//ribose phosphate biosynthetic process;GO:1901159//xylulose 5-phosphate biosynthetic process	--
	ENSG00000164062	2586	2614	2661	493	490	482	124.119	129.363	132.59	32.753	35.743	30.011	128.691	32.8357	-1.97057	0	0	APEH	acylaminoacyl-peptide hydrolase [Source:HGNC Symbol;Acc:HGNC:586]	-	-	-	-	GO:0005576//extracellular region;GO:0005737//cytoplasm;GO:0005829//cytosol;GO:0031965//nuclear membrane;GO:0070062//extracellular exosome;GO:0110165//cellular anatomical entity;GO:1904813//ficolin-1-rich granule lumen	GO:0003723//RNA binding;GO:0004252//serine-type endopeptidase activity;GO:0005515//protein binding;GO:0008233//peptidase activity;GO:0008236//serine-type peptidase activity;GO:0008242//omega peptidase activity;GO:0016787//hydrolase activity;GO:0042802//identical protein binding	GO:0006415//translational termination;GO:0006508//proteolysis;GO:0050435//amyloid-beta metabolic process	--
	ENSG00000164111	6198	6028	5851	15235	15638	15689	371.778	377.036	370.059	1193.62	1173.75	1219.57	372.958	1195.65	1.68071	0	0	ANXA5	annexin A5 [Source:HGNC Symbol;Acc:HGNC:543]	-	-	-	-	GO:0005576//extracellular region;GO:0005737//cytoplasm;GO:0005829//cytosol;GO:0005925//focal adhesion;GO:0009897//external side of plasma membrane;GO:0016020//membrane;GO:0062023//collagen-containing extracellular matrix;GO:0070062//extracellular exosome;GO:0072563//endothelial microparticle	GO:0001786//phosphatidylserine binding;GO:0004859//phospholipase inhibitor activity;GO:0005509//calcium ion binding;GO:0005515//protein binding;GO:0005543//phospholipid binding;GO:0005544//calcium-dependent phospholipid binding	GO:0007165//signal transduction;GO:0007596//blood coagulation;GO:0007599//hemostasis;GO:0010033//response to organic substance;GO:0043066//negative regulation of apoptotic process;GO:0050819//negative regulation of coagulation	--
	ENSG00000165732	13287	13377	13065	27516	28588	28853	284.405	296.917	292.381	767.354	763.105	796.433	291.234	775.631	1.41319	0	0	DDX21	DExD-box helicase 21 [Source:HGNC Symbol;Acc:HGNC:2744]	-	-	-	-	GO:0005634//nucleus;GO:0005654//nucleoplasm;GO:0005694//chromosome;GO:0005730//nucleolus;GO:0005737//cytoplasm;GO:0005739//mitochondrion;GO:0005829//cytosol;GO:0016020//membrane;GO:0110016//B-WICH complex	GO:0000166//nucleotide binding;GO:0003676//nucleic acid binding;GO:0003723//RNA binding;GO:0003724//RNA helicase activity;GO:0003725//double-stranded RNA binding;GO:0004386//helicase activity;GO:0005515//protein binding;GO:0005524//ATP binding;GO:0016787//hydrolase activity;GO:0016887//ATP hydrolysis activity;GO:0019843//rRNA binding;GO:0030515//snoRNA binding;GO:0035198//miRNA binding;GO:0042802…	GO:0001649//osteoblast differentiation;GO:0002376//immune system process;GO:0002735//positive regulation of myeloid dendritic cell cytokine production;GO:0006338//chromatin remodeling;GO:0006364//rRNA processing;GO:0006366//transcription by RNA polymerase II;GO:0009615//response to virus;GO:0035066//positive regulation of histone acetylation;GO:0043123//positive regulation of I-kappaB kinase/NF-k…	--
	ENSG00000166886	344	309	369	3250	3483	3619	13.733	12.899	15.499	171.415	176.389	189.794	14.0437	179.199	3.67357	0	0	NAB2	NGFI-A binding protein 2 [Source:HGNC Symbol;Acc:HGNC:7627]	-	-	-	-	GO:0005634//nucleus;GO:0005654//nucleoplasm	GO:0003712//transcription coregulator activity;GO:0003714//transcription corepressor activity;GO:0005515//protein binding;GO:0042802//identical protein binding	GO:0001958//endochondral ossification;GO:0006351//transcription, DNA-templated;GO:0006355//regulation of transcription, DNA-templated;GO:0014037//Schwann cell differentiation;GO:0016480//negative regulation of transcription by RNA polymerase III;GO:0042552//myelination;GO:0045682//regulation of epidermis development;GO:0045892//negative regulation of transcription, DNA-templated;GO:1902949//posit…	--
	ENSG00000167767	2641	2603	2652	15865	16226	15739	66.85	68.732	70.786	522.488	512.688	516.193	68.7893	517.123	2.91025	0	0	KRT80	keratin 80 [Source:HGNC Symbol;Acc:HGNC:27056]	-	-	-	-	GO:0005737//cytoplasm;GO:0005829//cytosol;GO:0005882//intermediate filament;GO:0045095//keratin filament;GO:0045111//intermediate filament cytoskeleton	GO:0005515//protein binding;GO:0030280//structural constituent of skin epidermis	GO:0031424//keratinization	--
	ENSG00000167996	69604	67317	67665	21684	22851	21804	7747.17	6977.34	6924.14	3059.05	3199.73	2893.84	7216.22	3050.87	-1.24202	0	0	FTH1	ferritin heavy chain 1 [Source:HGNC Symbol;Acc:HGNC:3976]	Cellular Processes;Organismal Systems;Cellular Processes	Cell growth and death;Digestive system;Cell growth and death	ko04217//Necroptosis;ko04978//Mineral absorption;ko04216//Ferroptosis	K00522;K00522;K00522	GO:0005576//extracellular region;GO:0005634//nucleus;GO:0005737//cytoplasm;GO:0005829//cytosol;GO:0008043//intracellular ferritin complex;GO:0016020//membrane;GO:0044754//autolysosome;GO:0070062//extracellular exosome;GO:1904724//tertiary granule lumen;GO:1904813//ficolin-1-rich granule lumen	GO:0004322//ferroxidase activity;GO:0005506//iron ion binding;GO:0005515//protein binding;GO:0008198//ferrous iron binding;GO:0008199//ferric iron binding;GO:0016491//oxidoreductase activity;GO:0042802//identical protein binding;GO:0046872//metal ion binding;GO:0140315//iron ion sequestering activity	GO:0006826//iron ion transport;GO:0006879//cellular iron ion homeostasis;GO:0006880//intracellular sequestering of iron ion;GO:0006955//immune response;GO:0008285//negative regulation of cell population proliferation;GO:0048147//negative regulation of fibroblast proliferation	--
	ENSG00000168003	5591	5784	5843	15366	16115	15634	277.079	317.079	307.783	1031.64	1044.84	1060.87	300.647	1045.78	1.79844	0	0	SLC3A2	solute carrier family 3 member 2 [Source:HGNC Symbol;Acc:HGNC:11026]	Environmental Information Processing;Organismal Systems;Cellular Processes	Signal transduction;Digestive system;Cell growth and death	ko04150//mTOR signaling pathway;ko04974//Protein digestion and absorption;ko04216//Ferroptosis	K06519;K06519;K06519	GO:0005654//nucleoplasm;GO:0005764//lysosome;GO:0005765//lysosomal membrane;GO:0005886//plasma membrane;GO:0009925//basal plasma membrane;GO:0009986//cell surface;GO:0016020//membrane;GO:0016323//basolateral plasma membrane;GO:0016324//apical plasma membrane;GO:0042470//melanosome;GO:0043025//neuronal cell body;GO:0044225//apical pole of neuron;GO:0045202//synapse;GO:0070062//extracellular exosom…	GO:0003723//RNA binding;GO:0003725//double-stranded RNA binding;GO:0005432//calcium:sodium antiporter activity;GO:0005515//protein binding;GO:0015173//aromatic amino acid transmembrane transporter activity;GO:0015175//neutral amino acid transmembrane transporter activity;GO:0015180//L-alanine transmembrane transporter activity;GO:0015190//L-leucine transmembrane transporter activity;GO:0045296//c…	GO:0005975//carbohydrate metabolic process;GO:0006816//calcium ion transport;GO:0006865//amino acid transport;GO:0015818//isoleucine transport;GO:0015820//leucine transport;GO:0015821//methionine transport;GO:0015823//phenylalanine transport;GO:0015824//proline transport;GO:0015827//tryptophan transport;GO:0015828//tyrosine transport;GO:0015829//valine transport;GO:0035725//sodium ion transmembra…	--
	ENSG00000168079	5909	6001	5670	425	416	382	170.668	178.883	169.754	16.044	16.109	14.418	173.102	15.5237	-3.47908	0	0	SCARA5	scavenger receptor class A member 5 [Source:HGNC Symbol;Acc:HGNC:28701]	-	-	-	-	GO:0005886//plasma membrane;GO:0009986//cell surface;GO:0016020//membrane	GO:0005044//scavenger receptor activity;GO:0005515//protein binding;GO:0070287//ferritin receptor activity	GO:0006811//ion transport;GO:0006879//cellular iron ion homeostasis;GO:0006897//endocytosis;GO:0034605//cellular response to heat;GO:0034755//iron ion transmembrane transport;GO:0070207//protein homotrimerization	--
	ENSG00000168710	5610	5719	5506	1469	1540	1617	148.244	156.482	152.153	48.747	47.905	52.896	152.293	49.8493	-1.6112	0	0	AHCYL1	adenosylhomocysteinase like 1 [Source:HGNC Symbol;Acc:HGNC:344]	Metabolism;Metabolism	Global and overview maps;Amino acid metabolism	ko01100//Metabolic pathways;ko00270//Cysteine and methionine metabolism	K01251;K01251	GO:0005737//cytoplasm;GO:0005783//endoplasmic reticulum;GO:0005789//endoplasmic reticulum membrane;GO:0005829//cytosol;GO:0005886//plasma membrane;GO:0016020//membrane;GO:0016324//apical plasma membrane;GO:0043231//intracellular membrane-bounded organelle;GO:0044233//mitochondria-associated endoplasmic reticulum membrane;GO:0070062//extracellular exosome	GO:0003723//RNA binding;GO:0005515//protein binding;GO:0016787//hydrolase activity;GO:0042802//identical protein binding	GO:0006378//mRNA polyadenylation;GO:0006611//protein export from nucleus;GO:0006730//one-carbon metabolic process;GO:0006915//apoptotic process;GO:0010765//positive regulation of sodium ion transport;GO:0031440//regulation of mRNA 3'-end processing;GO:0032412//regulation of ion transmembrane transporter activity;GO:0033353//S-adenosylmethionine cycle;GO:0038166//angiotensin-activated signaling pa…	--
	ENSG00000169047	1236	1197	1282	4688	4828	4791	12.429	12.551	13.589	61.347	60.606	62.416	12.8563	61.4563	2.25708	0	0	IRS1	insulin receptor substrate 1 [Source:HGNC Symbol;Acc:HGNC:6125]	Human Diseases;Environmental Information Processing;Human Diseases;Environmental Information Processing;Human Diseases;Human Diseases;Environmental Information Processing;Cellular Processes;Organismal Systems;Environmental Information Processing;Environmental Information Processing;Organismal Systems;Organismal Systems;Human Diseases;Organismal Systems;Organismal Systems;Organismal Systems;Organi…	Neurodegenerative disease;Signal transduction;Cardiovascular disease;Signal transduction;Cancer: overview;Endocrine and metabolic disease;Signal transduction;Transport and catabolism;Endocrine system;Signal transduction;Signal transduction;Nervous system;Endocrine system;Endocrine and metabolic disease;Aging;Endocrine system;Aging;Endocrine system;Endocrine and metabolic disease;Excretory system	ko05010//Alzheimer disease;ko04151//PI3K-Akt signaling pathway;ko05415//Diabetic cardiomyopathy;ko04022//cGMP-PKG signaling pathway;ko05206//MicroRNAs in cancer;ko04932//Non-alcoholic fatty liver disease;ko04150//mTOR signaling pathway;ko04140//Autophagy - animal;ko04910//Insulin signaling pathway;ko04068//FoxO signaling pathway;ko04152//AMPK signaling pathway;ko04722//Neurotrophin signaling path…	K16172;K16172;K16172;K16172;K16172;K16172;K16172;K16172;K16172;K16172;K16172;K16172;K16172;K16172;K16172;K16172;K16172;K16172;K16172;K16172	GO:0005634//nucleus;GO:0005654//nucleoplasm;GO:0005737//cytoplasm;GO:0005829//cytosol;GO:0005886//plasma membrane;GO:0005899//insulin receptor complex;GO:0005901//caveola;GO:0043231//intracellular membrane-bounded organelle	GO:0001784//phosphotyrosine residue binding;GO:0005068//transmembrane receptor protein tyrosine kinase adaptor activity;GO:0005080//protein kinase C binding;GO:0005158//insulin receptor binding;GO:0005159//insulin-like growth factor receptor binding;GO:0005515//protein binding;GO:0030159//signaling receptor complex adaptor activity;GO:0042169//SH2 domain binding;GO:0043548//phosphatidylinositol 3…	GO:0007165//signal transduction;GO:0008284//positive regulation of cell population proliferation;GO:0008286//insulin receptor signaling pathway;GO:0010907//positive regulation of glucose metabolic process;GO:0014065//phosphatidylinositol 3-kinase signaling;GO:0032000//positive regulation of fatty acid beta-oxidation;GO:0032868//response to insulin;GO:0032869//cellular response to insulin stimulus…	--
	ENSG00000169213	7800	8012	7970	1574	1678	1636	59.969	64.228	64.588	15.747	16.105	16.295	62.9283	16.049	-1.97123	0	0	RAB3B	RAB3B, member RAS oncogene family [Source:HGNC Symbol;Acc:HGNC:9778]	-	-	-	-	GO:0005737//cytoplasm;GO:0005768//endosome;GO:0005794//Golgi apparatus;GO:0005886//plasma membrane;GO:0008021//synaptic vesicle;GO:0016020//membrane;GO:0030672//synaptic vesicle membrane;GO:0031982//vesicle;GO:0048471//perinuclear region of cytoplasm;GO:0070062//extracellular exosome;GO:0098691//dopaminergic synapse	GO:0000166//nucleotide binding;GO:0003924//GTPase activity;GO:0005515//protein binding;GO:0005525//GTP binding;GO:0019003//GDP binding;GO:0031489//myosin V binding	GO:0006904//vesicle docking involved in exocytosis;GO:0009306//protein secretion;GO:0015031//protein transport;GO:0017157//regulation of exocytosis;GO:0019882//antigen processing and presentation;GO:0051586//positive regulation of dopamine uptake involved in synaptic transmission;GO:0072659//protein localization to plasma membrane;GO:0097494//regulation of vesicle size;GO:0098693//regulation of s…	--
	ENSG00000169429	24817	23992	23155	85001	87944	85589	1493.48	1501.61	1467.27	6644.96	6596.55	6658.62	1487.45	6633.38	2.1569	0	0	CXCL8	C-X-C motif chemokine ligand 8 [Source:HGNC Symbol;Acc:HGNC:6025]	Human Diseases;Environmental Information Processing;Human Diseases;Human Diseases;Human Diseases;Human Diseases;Human Diseases;Human Diseases;Human Diseases;Human Diseases;Organismal Systems;Organismal Systems;Human Diseases;Human Diseases;Cellular Processes;Human Diseases;Environmental Information Processing;Human Diseases;Human Diseases;Environmental Information Processing;Organismal Systems;Hu…	Cancer: overview;Signaling molecules and interaction;Infectious disease: bacterial;Infectious disease: bacterial;Infectious disease: viral;Infectious disease: viral;Cardiovascular disease;Infectious disease: bacterial;Infectious disease: viral;Cancer: overview;Immune system;Immune system;Infectious disease: viral;Infectious disease: viral;Cell growth and death;Endocrine and metabolic disease;Sign…	ko05200//Pathways in cancer;ko04060//Cytokine-cytokine receptor interaction;ko05132//Salmonella infection;ko05131//Shigellosis;ko05171//Coronavirus disease - COVID-19;ko05163//Human cytomegalovirus infection;ko05417//Lipid and atherosclerosis;ko05130//Pathogenic Escherichia coli infection;ko05167//Kaposi sarcoma-associated herpesvirus infection;ko05202//Transcriptional misregulation in cancer;ko0…	K10030;K10030;K10030;K10030;K10030;K10030;K10030;K10030;K10030;K10030;K10030;K10030;K10030;K10030;K10030;K10030;K10030;K10030;K10030;K10030;K10030;K10030;K10030;K10030;K10030;K10030;K10030;K10030;K10030;K10030;K10030;K10030;K10030	GO:0005576//extracellular region;GO:0005615//extracellular space	GO:0005125//cytokine activity;GO:0005153//interleukin-8 receptor binding;GO:0005515//protein binding;GO:0008009//chemokine activity;GO:0008201//heparin binding;GO:0045236//CXCR chemokine receptor binding	GO:0001525//angiogenesis;GO:0002237//response to molecule of bacterial origin;GO:0006935//chemotaxis;GO:0006952//defense response;GO:0006954//inflammatory response;GO:0006955//immune response;GO:0007165//signal transduction;GO:0007186//G protein-coupled receptor signaling pathway;GO:0008285//negative regulation of cell population proliferation;GO:0009605//response to external stimulus;GO:0010628/…	--
	ENSG00000169554	1880	1789	1717	6932	7178	7215	37.575	35.423	38.461	202.111	212.767	221.048	37.153	211.975	2.51235	0	0	ZEB2	zinc finger E-box binding homeobox 2 [Source:HGNC Symbol;Acc:HGNC:14881]	Human Diseases	Cancer: overview	ko05206//MicroRNAs in cancer	K23560	GO:0000785//chromatin;GO:0005634//nucleus;GO:0005654//nucleoplasm;GO:0005694//chromosome;GO:0005730//nucleolus;GO:0005829//cytosol	GO:0000978//RNA polymerase II cis-regulatory region sequence-specific DNA binding;GO:0000981//DNA-binding transcription factor activity, RNA polymerase II-specific;GO:0001227//DNA-binding transcription repressor activity, RNA polymerase II-specific;GO:0003677//DNA binding;GO:0005515//protein binding;GO:0019208//phosphatase regulator activity;GO:0046872//metal ion binding	GO:0000122//negative regulation of transcription by RNA polymerase II;GO:0001935//endothelial cell proliferation;GO:0006357//regulation of transcription by RNA polymerase II;GO:0007399//nervous system development;GO:0010764//negative regulation of fibroblast migration;GO:0030511//positive regulation of transforming growth factor beta receptor signaling pathway;GO:0036446//myofibroblast differenti…	zf-C2H2
	ENSG00000169604	23359	23317	22933	6684	6749	6761	523.527	531.187	533.935	269.923	261.092	269	529.55	266.672	-0.989701	0	0	ANTXR1	ANTXR cell adhesion molecule 1 [Source:HGNC Symbol;Acc:HGNC:21014]	Organismal Systems	Immune system	ko04621//NOD-like receptor signaling pathway	K20909	GO:0005886//plasma membrane;GO:0009897//external side of plasma membrane;GO:0009986//cell surface;GO:0010008//endosome membrane;GO:0016020//membrane;GO:0031258//lamellipodium membrane;GO:0031527//filopodium membrane;GO:0042995//cell projection	GO:0004888//transmembrane signaling receptor activity;GO:0005515//protein binding;GO:0005518//collagen binding;GO:0038023//signaling receptor activity;GO:0046872//metal ion binding;GO:0051015//actin filament binding	GO:0001568//blood vessel development;GO:0022414//reproductive process;GO:0031532//actin cytoskeleton reorganization;GO:0034446//substrate adhesion-dependent cell spreading;GO:1901202//negative regulation of extracellular matrix assembly;GO:1901998//toxin transport;GO:1905050//positive regulation of metallopeptidase activity	--
	ENSG00000169714	5308	5091	5207	11831	12069	11958	310.202	313.299	323.665	911.399	892.301	917.159	315.722	906.953	1.52237	0	0	CNBP	CCHC-type zinc finger nucleic acid binding protein [Source:HGNC Symbol;Acc:HGNC:13164]	-	-	-	-	GO:0005634//nucleus;GO:0005737//cytoplasm;GO:0005783//endoplasmic reticulum;GO:0005829//cytosol	GO:0003676//nucleic acid binding;GO:0003677//DNA binding;GO:0003723//RNA binding;GO:0003727//single-stranded RNA binding;GO:0003729//mRNA binding;GO:0005515//protein binding;GO:0008270//zinc ion binding;GO:0045182//translation regulator activity;GO:0046872//metal ion binding;GO:0051880//G-quadruplex DNA binding	GO:0000122//negative regulation of transcription by RNA polymerase II;GO:0006355//regulation of transcription, DNA-templated;GO:0008284//positive regulation of cell population proliferation;GO:0042632//cholesterol homeostasis;GO:0045893//positive regulation of transcription, DNA-templated;GO:0045944//positive regulation of transcription by RNA polymerase II;GO:0071919//G-quadruplex DNA formation;…	Others
	ENSG00000169908	9030	9133	8822	21108	21955	22220	570.563	602.764	588.636	1747.18	1746.24	1830.56	587.321	1774.66	1.59532	0	0	TM4SF1	transmembrane 4 L six family member 1 [Source:HGNC Symbol;Acc:HGNC:11853]	-	-	-	-	GO:0005886//plasma membrane;GO:0016020//membrane	GO:0003674//molecular_function;GO:0005515//protein binding	GO:0001825//blastocyst formation;GO:0008150//biological_process	--
	ENSG00000170275	8842	8583	8777	2451	2453	2334	284.591	286.17	297.222	93.523	93.581	84.148	289.328	90.4173	-1.67803	0	0	CRTAP	cartilage associated protein [Source:HGNC Symbol;Acc:HGNC:2379]	-	-	-	-	GO:0005576//extracellular region;GO:0005615//extracellular space;GO:0005783//endoplasmic reticulum;GO:0005788//endoplasmic reticulum lumen;GO:0032991//protein-containing complex	GO:0005515//protein binding;GO:0005518//collagen binding	GO:0007283//spermatogenesis;GO:0018400//peptidyl-proline hydroxylation to 3-hydroxy-L-proline;GO:0030199//collagen fibril organization;GO:0050821//protein stabilization;GO:0061077//chaperone-mediated protein folding;GO:1901874//negative regulation of post-translational protein modification	--
	ENSG00000170315	9414	9081	8983	3428	3442	3313	1006.67	1017.87	1020.94	477.039	460.274	459.566	1015.16	465.626	-1.12447	0	0	UBB	ubiquitin B [Source:HGNC Symbol;Acc:HGNC:12463]	Human Diseases;Human Diseases;Human Diseases;Human Diseases;Genetic Information Processing;Cellular Processes	Neurodegenerative disease;Neurodegenerative disease;Infectious disease: bacterial;Infectious disease: viral;Folding, sorting and degradation;Transport and catabolism	ko05022//Pathways of neurodegeneration - multiple diseases;ko05012//Parkinson disease;ko05131//Shigellosis;ko05167//Kaposi sarcoma-associated herpesvirus infection;ko04120//Ubiquitin mediated proteolysis;ko04137//Mitophagy - animal	K04551;K04551;K04551;K04551;K04551;K04551	GO:0005615//extracellular space;GO:0005634//nucleus;GO:0005654//nucleoplasm;GO:0005737//cytoplasm;GO:0005739//mitochondrion;GO:0005741//mitochondrial outer membrane;GO:0005789//endoplasmic reticulum membrane;GO:0005829//cytosol;GO:0005886//plasma membrane;GO:0010008//endosome membrane;GO:0016020//membrane;GO:0030666//endocytic vesicle membrane;GO:0031982//vesicle;GO:0043005//neuron projection;GO:…	GO:0005515//protein binding;GO:0031386//protein tag;GO:0031625//ubiquitin protein ligase binding	GO:0007141//male meiosis I;GO:0007144//female meiosis I;GO:0008584//male gonad development;GO:0008585//female gonad development;GO:0016567//protein ubiquitination;GO:0019941//modification-dependent protein catabolic process;GO:0021888//hypothalamus gonadotrophin-releasing hormone neuron development;GO:0031398//positive regulation of protein ubiquitination;GO:0043523//regulation of neuron apoptoti…	--
	ENSG00000170421	21233	20924	21201	7954	8186	7866	1174.09	1205.48	1236.48	569.092	562.698	585.732	1205.35	572.507	-1.07409	0	0	KRT8	keratin 8 [Source:HGNC Symbol;Acc:HGNC:6446]	-	-	-	-	GO:0005634//nucleus;GO:0005654//nucleoplasm;GO:0005737//cytoplasm;GO:0005829//cytosol;GO:0005882//intermediate filament;GO:0005911//cell-cell junction;GO:0016010//dystrophin-associated glycoprotein complex;GO:0016327//apicolateral plasma membrane;GO:0016363//nuclear matrix;GO:0030018//Z disc;GO:0042383//sarcolemma;GO:0043034//costamere;GO:0045095//keratin filament;GO:0045111//intermediate filamen…	GO:0005515//protein binding;GO:0044877//protein-containing complex binding;GO:0097110//scaffold protein binding	GO:0033209//tumor necrosis factor-mediated signaling pathway;GO:0045214//sarcomere organization;GO:0051599//response to hydrostatic pressure;GO:0051707//response to other organism;GO:0060706//cell differentiation involved in embryonic placenta development;GO:0097191//extrinsic apoptotic signaling pathway;GO:0097284//hepatocyte apoptotic process	--
	ENSG00000171345	12252	12571	12427	3540	3898	3662	868.76	930.859	927.533	327.216	344.679	336.219	909.051	336.038	-1.43574	0	0	KRT19	keratin 19 [Source:HGNC Symbol;Acc:HGNC:6436]	Organismal Systems;Human Diseases	Endocrine system;Infectious disease: bacterial	ko04915//Estrogen signaling pathway;ko05150//Staphylococcus aureus infection	K07604;K07604	GO:0005829//cytosol;GO:0005882//intermediate filament;GO:0005886//plasma membrane;GO:0016327//apicolateral plasma membrane;GO:0030018//Z disc;GO:0042383//sarcolemma;GO:0043034//costamere;GO:0070062//extracellular exosome;GO:0071944//cell periphery;GO:1990357//terminal web	GO:0005198//structural molecule activity;GO:0005200//structural constituent of cytoskeleton;GO:0005515//protein binding;GO:0008307//structural constituent of muscle	GO:0007219//Notch signaling pathway;GO:0030855//epithelial cell differentiation;GO:0043627//response to estrogen;GO:0045109//intermediate filament organization;GO:0045214//sarcomere organization;GO:0060706//cell differentiation involved in embryonic placenta development	--
	ENSG00000171848	6927	6774	6869	2017	2042	1937	210.475	213.261	219.444	79.864	77.574	77.192	214.393	78.21	-1.45484	0	0	RRM2	ribonucleotide reductase regulatory subunit M2 [Source:HGNC Symbol;Acc:HGNC:10452]	Metabolism;Metabolism;Metabolism;Cellular Processes;Metabolism;Metabolism	Global and overview maps;Nucleotide metabolism;Xenobiotics biodegradation and metabolism;Cell growth and death;Nucleotide metabolism;Metabolism of other amino acids	ko01100//Metabolic pathways;ko00230//Purine metabolism;ko00983//Drug metabolism - other enzymes;ko04115//p53 signaling pathway;ko00240//Pyrimidine metabolism;ko00480//Glutathione metabolism	K10808;K10808;K10808;K10808;K10808;K10808	GO:0005634//nucleus;GO:0005737//cytoplasm;GO:0005829//cytosol;GO:0005971//ribonucleoside-diphosphate reductase complex	GO:0004748//ribonucleoside-diphosphate reductase activity, thioredoxin disulfide as acceptor;GO:0005515//protein binding;GO:0008199//ferric iron binding;GO:0016491//oxidoreductase activity;GO:0042802//identical protein binding;GO:0042803//protein homodimerization activity;GO:0046872//metal ion binding	GO:0001824//blastocyst development;GO:0006260//DNA replication;GO:0009185//ribonucleoside diphosphate metabolic process;GO:0009262//deoxyribonucleotide metabolic process;GO:0009263//deoxyribonucleotide biosynthetic process;GO:0009265//2'-deoxyribonucleotide biosynthetic process;GO:0051290//protein heterotetramerization;GO:0055086//nucleobase-containing small molecule metabolic process;GO:1900087/…	--
	ENSG00000173221	7367	7084	7245	1042	1148	1118	772.43	771.247	796.977	141.552	149.387	151.383	780.218	147.441	-2.40374	0	0	GLRX	glutaredoxin [Source:HGNC Symbol;Acc:HGNC:4330]	-	-	-	-	GO:0005634//nucleus;GO:0005737//cytoplasm;GO:0005739//mitochondrion;GO:0005829//cytosol;GO:0070062//extracellular exosome	GO:0005515//protein binding;GO:0015038//glutathione disulfide oxidoreductase activity;GO:0016740//transferase activity	GO:0015949//nucleobase-containing small molecule interconversion;GO:0045838//positive regulation of membrane potential;GO:0080058//protein deglutathionylation;GO:2000651//positive regulation of sodium ion transmembrane transporter activity	--
	ENSG00000175197	957	879	799	4872	5221	4844	103.948	99.799	91.534	684.723	703.473	677.345	98.427	688.514	2.80636	0	0	DDIT3	DNA damage inducible transcript 3 [Source:HGNC Symbol;Acc:HGNC:2726]	Human Diseases;Human Diseases;Human Diseases;Environmental Information Processing;Human Diseases;Human Diseases;Human Diseases;Human Diseases;Genetic Information Processing;Human Diseases;Cellular Processes	Neurodegenerative disease;Neurodegenerative disease;Neurodegenerative disease;Signal transduction;Neurodegenerative disease;Neurodegenerative disease;Cardiovascular disease;Cancer: overview;Folding, sorting and degradation;Endocrine and metabolic disease;Cell growth and death	ko05022//Pathways of neurodegeneration - multiple diseases;ko05010//Alzheimer disease;ko05014//Amyotrophic lateral sclerosis;ko04010//MAPK signaling pathway;ko05020//Prion disease;ko05012//Parkinson disease;ko05417//Lipid and atherosclerosis;ko05202//Transcriptional misregulation in cancer;ko04141//Protein processing in endoplasmic reticulum;ko04932//Non-alcoholic fatty liver disease;ko04210//Apo…	K04452;K04452;K04452;K04452;K04452;K04452;K04452;K04452;K04452;K04452;K04452	GO:0000785//chromatin;GO:0005634//nucleus;GO:0005667//transcription regulator complex;GO:0005737//cytoplasm;GO:0005770//late endosome;GO:0005829//cytosol;GO:0032993//protein-DNA complex;GO:0036488//CHOP-C/EBP complex;GO:0090575//RNA polymerase II transcription regulator complex;GO:1990617//CHOP-ATF4 complex;GO:1990622//CHOP-ATF3 complex	GO:0000976//transcription cis-regulatory region binding;GO:0000978//RNA polymerase II cis-regulatory region sequence-specific DNA binding;GO:0000981//DNA-binding transcription factor activity, RNA polymerase II-specific;GO:0001228//DNA-binding transcription activator activity, RNA polymerase II-specific;GO:0003677//DNA binding;GO:0003700//DNA-binding transcription factor activity;GO:0005515//prot…	GO:0000122//negative regulation of transcription by RNA polymerase II;GO:0001955//blood vessel maturation;GO:0006355//regulation of transcription, DNA-templated;GO:0006357//regulation of transcription by RNA polymerase II;GO:0006915//apoptotic process;GO:0006974//cellular response to DNA damage stimulus;GO:0006983//ER overload response;GO:0006986//response to unfolded protein;GO:0007049//cell cyc…	TF_bZIP
	ENSG00000175592	1047	957	1028	8338	8610	8230	66.392	62.934	67.866	679.029	672.63	663.641	65.7307	671.767	3.35332	0	0	FOSL1	FOS like 1, AP-1 transcription factor subunit [Source:HGNC Symbol;Acc:HGNC:13718]	Human Diseases;Environmental Information Processing;Organismal Systems;Organismal Systems	Infectious disease: viral;Signal transduction;Development and regeneration;Immune system	ko05166//Human T-cell leukemia virus 1 infection;ko04310//Wnt signaling pathway;ko04380//Osteoclast differentiation;ko04657//IL-17 signaling pathway	K04502;K04502;K04502;K04502	GO:0000785//chromatin;GO:0005634//nucleus;GO:0005654//nucleoplasm;GO:0042734//presynaptic membrane;GO:0090575//RNA polymerase II transcription regulator complex	GO:0000977//RNA polymerase II transcription regulatory region sequence-specific DNA binding;GO:0000978//RNA polymerase II cis-regulatory region sequence-specific DNA binding;GO:0000981//DNA-binding transcription factor activity, RNA polymerase II-specific;GO:0001228//DNA-binding transcription activator activity, RNA polymerase II-specific;GO:0003677//DNA binding;GO:0003700//DNA-binding transcript…	GO:0001701//in utero embryonic development;GO:0006355//regulation of transcription, DNA-templated;GO:0006357//regulation of transcription by RNA polymerase II;GO:0006935//chemotaxis;GO:0006968//cellular defense response;GO:0007296//vitellogenesis;GO:0007565//female pregnancy;GO:0007612//learning;GO:0008284//positive regulation of cell population proliferation;GO:0008285//negative regulation of ce…	TF_bZIP
	ENSG00000176393	4025	4125	4223	917	933	940	173.939	187.228	191.802	54.873	49.631	54.865	184.323	53.123	-1.79483	0	0	RNPEP	arginyl aminopeptidase [Source:HGNC Symbol;Acc:HGNC:10078]	-	-	-	-	GO:0005576//extracellular region;GO:0005615//extracellular space;GO:0005886//plasma membrane;GO:0070062//extracellular exosome	GO:0004177//aminopeptidase activity;GO:0004301//epoxide hydrolase activity;GO:0008233//peptidase activity;GO:0008235//metalloexopeptidase activity;GO:0008237//metallopeptidase activity;GO:0008270//zinc ion binding;GO:0016787//hydrolase activity;GO:0046872//metal ion binding;GO:0070006//metalloaminopeptidase activity	GO:0006508//proteolysis	--
	ENSG00000177469	2209	2182	2357	13208	13801	13783	60.795	62.619	68.378	473.061	474.162	491.455	63.9307	479.559	2.90713	0	0	CAVIN1	caveolae associated protein 1 [Source:HGNC Symbol;Acc:HGNC:9688]	-	-	-	-	GO:0005634//nucleus;GO:0005654//nucleoplasm;GO:0005737//cytoplasm;GO:0005739//mitochondrion;GO:0005783//endoplasmic reticulum;GO:0005829//cytosol;GO:0005886//plasma membrane;GO:0005901//caveola;GO:0016020//membrane;GO:0032991//protein-containing complex;GO:0043231//intracellular membrane-bounded organelle;GO:0045121//membrane raft	GO:0003723//RNA binding;GO:0005515//protein binding;GO:0019843//rRNA binding;GO:0042134//rRNA primary transcript binding;GO:0042802//identical protein binding	GO:0006353//DNA-templated transcription, termination;GO:0006361//transcription initiation from RNA polymerase I promoter;GO:0006363//termination of RNA polymerase I transcription;GO:0009303//rRNA transcription;GO:0009306//protein secretion;GO:2000147//positive regulation of cell motility	--
	ENSG00000177606	403	371	375	4658	4984	4499	13.607	12.314	13.038	198.195	203.616	190.032	12.9863	197.281	3.92519	0	0	JUN	Jun proto-oncogene, AP-1 transcription factor subunit [Source:HGNC Symbol;Acc:HGNC:6204]	Human Diseases;Environmental Information Processing;Human Diseases;Human Diseases;Human Diseases;Environmental Information Processing;Human Diseases;Human Diseases;Human Diseases;Human Diseases;Human Diseases;Cellular Processes;Human Diseases;Human Diseases;Human Diseases;Human Diseases;Organismal Systems;Cellular Processes;Environmental Information Processing;Human Diseases;Human Diseases;Organi…	Cancer: overview;Signal transduction;Infectious disease: bacterial;Infectious disease: bacterial;Infectious disease: viral;Signal transduction;Cancer: overview;Infectious disease: viral;Cardiovascular disease;Infectious disease: viral;Cancer: overview;Cellular community - eukaryotes;Infectious disease: viral;Infectious disease: bacterial;Cancer: overview;Infectious disease: viral;Immune system;Ce…	ko05200//Pathways in cancer;ko04010//MAPK signaling pathway;ko05132//Salmonella infection;ko05131//Shigellosis;ko05171//Coronavirus disease - COVID-19;ko04024//cAMP signaling pathway;ko05208//Chemical carcinogenesis - reactive oxygen species;ko05166//Human T-cell leukemia virus 1 infection;ko05417//Lipid and atherosclerosis;ko05170//Human immunodeficiency virus 1 infection;ko05203//Viral carcinog…	K04448;K04448;K04448;K04448;K04448;K04448;K04448;K04448;K04448;K04448;K04448;K04448;K04448;K04448;K04448;K04448;K04448;K04448;K04448;K04448;K04448;K04448;K04448;K04448;K04448;K04448;K04448;K04448;K04448;K04448;K04448;K04448;K04448;K04448;K04448;K04448;K04448;K04448;K04448;K04448;K04448;K04448;K04448;K04448;K04448;K04448;K04448;K04448;K04448;K04448;K04448;K04448;K04448;K04448;K04448;K04448	GO:0000228//nuclear chromosome;GO:0000785//chromatin;GO:0000791//euchromatin;GO:0005634//nucleus;GO:0005654//nucleoplasm;GO:0005667//transcription regulator complex;GO:0035976//transcription factor AP-1 complex;GO:0090575//RNA polymerase II transcription regulator complex	GO:0000976//transcription cis-regulatory region binding;GO:0000978//RNA polymerase II cis-regulatory region sequence-specific DNA binding;GO:0000981//DNA-binding transcription factor activity, RNA polymerase II-specific;GO:0001227//DNA-binding transcription repressor activity, RNA polymerase II-specific;GO:0001228//DNA-binding transcription activator activity, RNA polymerase II-specific;GO:000367…	GO:0000122//negative regulation of transcription by RNA polymerase II;GO:0006355//regulation of transcription, DNA-templated;GO:0006357//regulation of transcription by RNA polymerase II;GO:0007179//transforming growth factor beta receptor signaling pathway;GO:0034614//cellular response to reactive oxygen species;GO:0042127//regulation of cell population proliferation;GO:0043065//positive regulati…	TF_bZIP
	ENSG00000178035	9578	9405	9601	2934	3228	3022	569.267	582.146	601.263	227.765	240.063	233.504	584.225	233.777	-1.32139	0	0	IMPDH2	inosine monophosphate dehydrogenase 2 [Source:HGNC Symbol;Acc:HGNC:6053]	Metabolism;Metabolism;Metabolism	Global and overview maps;Nucleotide metabolism;Xenobiotics biodegradation and metabolism	ko01100//Metabolic pathways;ko00230//Purine metabolism;ko00983//Drug metabolism - other enzymes	K00088;K00088;K00088	GO:0005576//extracellular region;GO:0005634//nucleus;GO:0005737//cytoplasm;GO:0005778//peroxisomal membrane;GO:0005829//cytosol;GO:0016020//membrane;GO:0034774//secretory granule lumen;GO:0070062//extracellular exosome;GO:1904813//ficolin-1-rich granule lumen	GO:0000166//nucleotide binding;GO:0003677//DNA binding;GO:0003723//RNA binding;GO:0003824//catalytic activity;GO:0003938//IMP dehydrogenase activity;GO:0005515//protein binding;GO:0016491//oxidoreductase activity;GO:0046872//metal ion binding	GO:0006164//purine nucleotide biosynthetic process;GO:0006177//GMP biosynthetic process;GO:0006183//GTP biosynthetic process;GO:0007623//circadian rhythm;GO:0046651//lymphocyte proliferation;GO:0071353//cellular response to interleukin-4;GO:0097294//'de novo' XMP biosynthetic process	--
	ENSG00000179094	416	440	449	4437	4963	4634	13.727	17.854	15.047	233.192	254.393	244.378	15.5427	243.988	3.9725	0	0	PER1	period circadian regulator 1 [Source:HGNC Symbol;Acc:HGNC:8845]	Organismal Systems;Organismal Systems	Environmental adaptation;Environmental adaptation	ko04713//Circadian entrainment;ko04710//Circadian rhythm	K21944;K21944	GO:0005634//nucleus;GO:0005654//nucleoplasm;GO:0005737//cytoplasm;GO:0005829//cytosol	GO:0000976//transcription cis-regulatory region binding;GO:0000978//RNA polymerase II cis-regulatory region sequence-specific DNA binding;GO:0001222//transcription corepressor binding;GO:0005515//protein binding;GO:0019900//kinase binding;GO:0031490//chromatin DNA binding;GO:0031625//ubiquitin protein ligase binding;GO:0070888//E-box binding;GO:0140297//DNA-binding transcription factor binding	GO:0000122//negative regulation of transcription by RNA polymerase II;GO:0002028//regulation of sodium ion transport;GO:0006338//chromatin remodeling;GO:0007623//circadian rhythm;GO:0009649//entrainment of circadian clock;GO:0010608//posttranscriptional regulation of gene expression;GO:0032922//circadian regulation of gene expression;GO:0042634//regulation of hair cycle;GO:0042752//regulation of …	--
	ENSG00000179222	2421	2462	2547	286	290	260	87.772	93.091	97.312	13.527	13.142	12.242	92.725	12.9703	-2.83774	0	0	MAGED1	MAGE family member D1 [Source:HGNC Symbol;Acc:HGNC:6813]	Organismal Systems	Nervous system	ko04722//Neurotrophin signaling pathway	K12464	GO:0000785//chromatin;GO:0005634//nucleus;GO:0005737//cytoplasm;GO:0005829//cytosol;GO:0005886//plasma membrane;GO:0016020//membrane;GO:0032991//protein-containing complex	GO:0003713//transcription coactivator activity;GO:0005515//protein binding;GO:0042802//identical protein binding	GO:0000122//negative regulation of transcription by RNA polymerase II;GO:0006355//regulation of transcription, DNA-templated;GO:0006357//regulation of transcription by RNA polymerase II;GO:0032922//circadian regulation of gene expression;GO:0034504//protein localization to nucleus;GO:0042752//regulation of circadian rhythm;GO:0042981//regulation of apoptotic process;GO:0043406//positive regulatio…	--
	ENSG00000181026	1616	1536	1627	8611	9095	8924	52.41	51.437	55.48	367.223	369.897	376.476	53.109	371.199	2.80516	0	0	AEN	apoptosis enhancing nuclease [Source:HGNC Symbol;Acc:HGNC:25722]	-	-	-	-	GO:0005634//nucleus;GO:0005654//nucleoplasm;GO:0005730//nucleolus;GO:0031965//nuclear membrane	GO:0003676//nucleic acid binding;GO:0004518//nuclease activity;GO:0004527//exonuclease activity;GO:0004529//exodeoxyribonuclease activity;GO:0005515//protein binding;GO:0016787//hydrolase activity	GO:0006259//DNA metabolic process;GO:0006915//apoptotic process;GO:0006974//cellular response to DNA damage stimulus;GO:0010212//response to ionizing radiation;GO:0042771//intrinsic apoptotic signaling pathway in response to DNA damage by p53 class mediator	--
	ENSG00000182199	14536	14441	14399	2820	2697	2746	733.088	749.874	744.621	182.392	173.95	186.186	742.528	180.843	-2.03771	0	0	SHMT2	serine hydroxymethyltransferase 2 [Source:HGNC Symbol;Acc:HGNC:10852]	Metabolism;Metabolism;Metabolism;Metabolism;Metabolism;Human Diseases;Metabolism	Global and overview maps;Global and overview maps;Global and overview maps;Amino acid metabolism;Carbohydrate metabolism;Drug resistance: antineoplastic;Metabolism of cofactors and vitamins	ko01100//Metabolic pathways;ko01200//Carbon metabolism;ko01230//Biosynthesis of amino acids;ko00260//Glycine, serine and threonine metabolism;ko00630//Glyoxylate and dicarboxylate metabolism;ko01523//Antifolate resistance;ko00670//One carbon pool by folate	K00600;K00600;K00600;K00600;K00600;K00600;K00600	GO:0005634//nucleus;GO:0005737//cytoplasm;GO:0005739//mitochondrion;GO:0005743//mitochondrial inner membrane;GO:0005759//mitochondrial matrix;GO:0005829//cytosol;GO:0015630//microtubule cytoskeleton;GO:0016020//membrane;GO:0042645//mitochondrial nucleoid;GO:0070062//extracellular exosome;GO:0070552//BRISC complex	GO:0000900//translation repressor activity, mRNA regulatory element binding;GO:0003682//chromatin binding;GO:0003824//catalytic activity;GO:0004372//glycine hydroxymethyltransferase activity;GO:0005515//protein binding;GO:0008168//methyltransferase activity;GO:0008270//zinc ion binding;GO:0016740//transferase activity;GO:0030170//pyridoxal phosphate binding;GO:0042803//protein homodimerization ac…	GO:0002082//regulation of oxidative phosphorylation;GO:0006544//glycine metabolic process;GO:0006563//L-serine metabolic process;GO:0006565//L-serine catabolic process;GO:0006730//one-carbon metabolic process;GO:0009113//purine nucleobase biosynthetic process;GO:0017148//negative regulation of translation;GO:0019264//glycine biosynthetic process from serine;GO:0032259//methylation;GO:0034340//res…	--
	ENSG00000182585	4001	3995	3786	683	666	776	197.146	203.618	195.434	38.522	55.283	52.104	198.733	48.6363	-2.03072	0	0	EPGN	epithelial mitogen [Source:HGNC Symbol;Acc:HGNC:17470]	-	-	-	-	GO:0005576//extracellular region;GO:0005615//extracellular space;GO:0005886//plasma membrane;GO:0016020//membrane;GO:0030669//clathrin-coated endocytic vesicle membrane	GO:0005154//epidermal growth factor receptor binding;GO:0005515//protein binding;GO:0008083//growth factor activity;GO:0030297//transmembrane receptor protein tyrosine kinase activator activity;GO:0048018//receptor ligand activity	GO:0000165//MAPK cascade;GO:0001525//angiogenesis;GO:0007173//epidermal growth factor receptor signaling pathway;GO:0008284//positive regulation of cell population proliferation;GO:0043406//positive regulation of MAP kinase activity;GO:0045741//positive regulation of epidermal growth factor-activated receptor activity;GO:0045840//positive regulation of mitotic nuclear division;GO:0050679//positiv…	--
	ENSG00000184007	8854	8782	8436	2872	2977	2920	379.596	411.318	390.592	207.734	207.409	197.28	393.835	204.141	-0.948027	0	0	PTP4A2	protein tyrosine phosphatase 4A2 [Source:HGNC Symbol;Acc:HGNC:9635]	-	-	-	-	GO:0005634//nucleus;GO:0005737//cytoplasm;GO:0005768//endosome;GO:0005769//early endosome;GO:0005829//cytosol;GO:0005886//plasma membrane;GO:0016020//membrane	GO:0004721//phosphoprotein phosphatase activity;GO:0004725//protein tyrosine phosphatase activity;GO:0004727//prenylated protein tyrosine phosphatase activity;GO:0005515//protein binding;GO:0008138//protein tyrosine/serine/threonine phosphatase activity;GO:0016787//hydrolase activity;GO:0016791//phosphatase activity	GO:0006470//protein dephosphorylation;GO:0016311//dephosphorylation	--
	ENSG00000185022	290	279	267	3007	3106	2908	12.002	12.04	11.673	161.957	160.574	155.927	11.905	159.486	3.74379	0	0	MAFF	MAF bZIP transcription factor F [Source:HGNC Symbol;Acc:HGNC:6780]	-	-	-	-	GO:0000785//chromatin;GO:0005634//nucleus;GO:0005654//nucleoplasm;GO:0005739//mitochondrion;GO:0090575//RNA polymerase II transcription regulator complex	GO:0000978//RNA polymerase II cis-regulatory region sequence-specific DNA binding;GO:0000981//DNA-binding transcription factor activity, RNA polymerase II-specific;GO:0001228//DNA-binding transcription activator activity, RNA polymerase II-specific;GO:0003677//DNA binding;GO:0003700//DNA-binding transcription factor activity;GO:0005515//protein binding;GO:0043565//sequence-specific DNA binding;GO…	GO:0000122//negative regulation of transcription by RNA polymerase II;GO:0001701//in utero embryonic development;GO:0006355//regulation of transcription, DNA-templated;GO:0006357//regulation of transcription by RNA polymerase II;GO:0007567//parturition;GO:0035914//skeletal muscle cell differentiation;GO:0045604//regulation of epidermal cell differentiation;GO:0045944//positive regulation of trans…	TF_bZIP
	ENSG00000185070	1861	1846	1732	12615	13282	13278	27.233	27.774	26.507	246.266	243.497	253.391	27.1713	247.718	3.18854	0	0	FLRT2	fibronectin leucine rich transmembrane protein 2 [Source:HGNC Symbol;Acc:HGNC:3761]	-	-	-	-	GO:0005576//extracellular region;GO:0005615//extracellular space;GO:0005783//endoplasmic reticulum;GO:0005789//endoplasmic reticulum membrane;GO:0005886//plasma membrane;GO:0005911//cell-cell junction;GO:0005925//focal adhesion;GO:0016020//membrane;GO:0031012//extracellular matrix;GO:0043005//neuron projection;GO:0043231//intracellular membrane-bounded organelle;GO:0045202//synapse;GO:0070062//ex…	GO:0005104//fibroblast growth factor receptor binding;GO:0005515//protein binding;GO:0030674//protein-macromolecule adaptor activity;GO:0045499//chemorepellent activity	GO:0003007//heart morphogenesis;GO:0007155//cell adhesion;GO:0007411//axon guidance;GO:0008150//biological_process;GO:0008543//fibroblast growth factor receptor signaling pathway;GO:0050919//negative chemotaxis;GO:0051965//positive regulation of synapse assembly;GO:0061343//cell adhesion involved in heart morphogenesis;GO:0071711//basement membrane organization;GO:2001222//regulation of neuron mi…	--
	ENSG00000185215	12204	12182	12488	1968	2081	1983	414.356	437.176	453.004	85.108	88.656	87.707	434.845	87.157	-2.31881	0	0	TNFAIP2	TNF alpha induced protein 2 [Source:HGNC Symbol;Acc:HGNC:11895]	-	-	-	-	GO:0000145//exocyst;GO:0005615//extracellular space	GO:0000149//SNARE binding;GO:0005515//protein binding	GO:0001525//angiogenesis;GO:0006887//exocytosis;GO:0030154//cell differentiation;GO:0051601//exocyst localization	--
	ENSG00000185477	2589	2656	2646	380	410	421	18.122	19.385	19.523	3.757	4.105	4.148	19.01	4.00333	-2.24748	0	0	GPRIN3	GPRIN family member 3 [Source:HGNC Symbol;Acc:HGNC:27733]	-	-	-	-	GO:0005886//plasma membrane	-	GO:0031175//neuron projection development	--
	ENSG00000185585	2812	2843	2748	113	138	133	43.749	45.099	44.008	2.2	2.584	2.972	44.2853	2.58533	-4.09841	0	0	OLFML2A	olfactomedin like 2A [Source:HGNC Symbol;Acc:HGNC:27270]	-	-	-	-	GO:0005576//extracellular region;GO:0005615//extracellular space;GO:0031012//extracellular matrix	GO:0042802//identical protein binding;GO:0050840//extracellular matrix binding	GO:0007165//signal transduction;GO:0030198//extracellular matrix organization	--
	ENSG00000185630	5380	5341	5218	1038	1053	957	108.311	113.09	111.637	31.871	32.448	29.917	111.013	31.412	-1.82134	0	0	PBX1	PBX homeobox 1 [Source:HGNC Symbol;Acc:HGNC:8632]	Human Diseases;Human Diseases;Organismal Systems	Cancer: overview;Endocrine and metabolic disease;Endocrine system	ko05202//Transcriptional misregulation in cancer;ko04934//Cushing syndrome;ko04927//Cortisol synthesis and secretion	K09355;K09355;K09355	GO:0000785//chromatin;GO:0005634//nucleus;GO:0005654//nucleoplasm;GO:0005667//transcription regulator complex;GO:0005737//cytoplasm;GO:0090575//RNA polymerase II transcription regulator complex	GO:0000976//transcription cis-regulatory region binding;GO:0000977//RNA polymerase II transcription regulatory region sequence-specific DNA binding;GO:0000978//RNA polymerase II cis-regulatory region sequence-specific DNA binding;GO:0000981//DNA-binding transcription factor activity, RNA polymerase II-specific;GO:0001221//transcription coregulator binding;GO:0001222//transcription corepressor bin…	GO:0000086//G2/M transition of mitotic cell cycle;GO:0001654//eye development;GO:0001655//urogenital system development;GO:0001658//branching involved in ureteric bud morphogenesis;GO:0001779//natural killer cell differentiation;GO:0006351//transcription, DNA-templated;GO:0006355//regulation of transcription, DNA-templated;GO:0006357//regulation of transcription by RNA polymerase II;GO:0006694//s…	Homeobox
	ENSG00000187134	19444	19158	18599	1130	1195	1071	1191.84	1237.89	1176.56	78.018	82.892	80.713	1202.1	80.541	-3.89969	0	0	AKR1C1	aldo-keto reductase family 1 member C1 [Source:HGNC Symbol;Acc:HGNC:384]	Metabolism;Human Diseases;Metabolism;Metabolism	Global and overview maps;Cancer: overview;Xenobiotics biodegradation and metabolism;Lipid metabolism	ko01100//Metabolic pathways;ko05208//Chemical carcinogenesis - reactive oxygen species;ko00980//Metabolism of xenobiotics by cytochrome P450;ko00140//Steroid hormone biosynthesis	K00212;K00212;K00212;K00212	GO:0005737//cytoplasm;GO:0005829//cytosol;GO:0070062//extracellular exosome	GO:0004032//alditol:NADP+ 1-oxidoreductase activity;GO:0004033//aldo-keto reductase (NADP) activity;GO:0004303//estradiol 17-beta-dehydrogenase activity;GO:0005515//protein binding;GO:0016491//oxidoreductase activity;GO:0016655//oxidoreductase activity, acting on NAD(P)H, quinone or similar compound as acceptor;GO:0018636//phenanthrene 9,10-monooxygenase activity;GO:0030283//testosterone dehydrog…	GO:0001523//retinoid metabolic process;GO:0006629//lipid metabolic process;GO:0006693//prostaglandin metabolic process;GO:0006805//xenobiotic metabolic process;GO:0007586//digestion;GO:0008206//bile acid metabolic process;GO:0015721//bile acid and bile salt transport;GO:0030299//intestinal cholesterol absorption;GO:0030855//epithelial cell differentiation;GO:0042448//progesterone metabolic proces…	--
	ENSG00000187605	577	612	619	3330	3470	3434	4.701	5.199	5.316	35.306	35.291	36.246	5.072	35.6143	2.81183	0	0	TET3	tet methylcytosine dioxygenase 3 [Source:HGNC Symbol;Acc:HGNC:28313]	-	-	-	-	GO:0001939//female pronucleus;GO:0001940//male pronucleus;GO:0005634//nucleus;GO:0005694//chromosome;GO:0005737//cytoplasm	GO:0003677//DNA binding;GO:0005515//protein binding;GO:0008270//zinc ion binding;GO:0008327//methyl-CpG binding;GO:0016491//oxidoreductase activity;GO:0046872//metal ion binding;GO:0051213//dioxygenase activity;GO:0070579//methylcytosine dioxygenase activity	GO:0006211//5-methylcytosine catabolic process;GO:0006325//chromatin organization;GO:0006493//protein O-linked glycosylation;GO:0006807//nitrogen compound metabolic process;GO:0043412//macromolecule modification;GO:0044238//primary metabolic process;GO:0044727//DNA demethylation of male pronucleus;GO:0045944//positive regulation of transcription by RNA polymerase II;GO:0070989//oxidative demethyl…	--
	ENSG00000188158	375	384	443	2707	2750	2780	4.338	4.62	5.477	40.404	39.455	41.141	4.81167	40.3333	3.06736	0	0	NHS	NHS actin remodeling regulator [Source:HGNC Symbol;Acc:HGNC:7820]	-	-	-	-	GO:0005737//cytoplasm;GO:0005794//Golgi apparatus;GO:0005886//plasma membrane;GO:0005923//bicellular tight junction;GO:0005925//focal adhesion;GO:0016020//membrane;GO:0016324//apical plasma membrane;GO:0016604//nuclear body;GO:0030027//lamellipodium;GO:0030054//cell junction;GO:0042995//cell projection;GO:0070161//anchoring junction	-	GO:0002088//lens development in camera-type eye;GO:0030154//cell differentiation	--
	ENSG00000188846	13456	11910	11996	3610	3747	3488	1213.24	1085.27	1110.56	408.114	418.808	404.72	1136.35	410.547	-1.46879	0	0	RPL14	ribosomal protein L14 [Source:HGNC Symbol;Acc:HGNC:10305]	Human Diseases;Genetic Information Processing	Infectious disease: viral;Translation	ko05171//Coronavirus disease - COVID-19;ko03010//Ribosome	K02875;K02875	GO:0005737//cytoplasm;GO:0005829//cytosol;GO:0005840//ribosome;GO:0014069//postsynaptic density;GO:0016020//membrane;GO:0022625//cytosolic large ribosomal subunit;GO:0022626//cytosolic ribosome;GO:0045202//synapse;GO:0070062//extracellular exosome;GO:1990904//ribonucleoprotein complex	GO:0003723//RNA binding;GO:0003735//structural constituent of ribosome;GO:0005515//protein binding;GO:0045296//cadherin binding	GO:0002181//cytoplasmic translation;GO:0006364//rRNA processing;GO:0006412//translation;GO:0042273//ribosomal large subunit biogenesis	--
	ENSG00000196110	103	91	105	3522	3707	3900	2.009	2.443	1.826	88.811	87.692	98.207	2.09267	91.57	5.45146	0	0	ZNF699	zinc finger protein 699 [Source:HGNC Symbol;Acc:HGNC:24750]	Human Diseases	Infectious disease: viral	ko05168//Herpes simplex virus 1 infection	K09228	GO:0005634//nucleus	GO:0000978//RNA polymerase II cis-regulatory region sequence-specific DNA binding;GO:0003677//DNA binding;GO:0005515//protein binding;GO:0046872//metal ion binding	GO:0006355//regulation of transcription, DNA-templated	zf-C2H2
	ENSG00000196139	8393	8336	8357	817	853	801	695.337	720.109	729.773	88.082	88.182	85.947	715.073	87.4037	-3.03232	0	0	AKR1C3	aldo-keto reductase family 1 member C3 [Source:HGNC Symbol;Acc:HGNC:386]	Metabolism;Human Diseases;Metabolism;Metabolism;Organismal Systems;Metabolism	Global and overview maps;Cancer: overview;Lipid metabolism;Lipid metabolism;Endocrine system;Metabolism of cofactors and vitamins	ko01100//Metabolic pathways;ko05208//Chemical carcinogenesis - reactive oxygen species;ko00140//Steroid hormone biosynthesis;ko00590//Arachidonic acid metabolism;ko04913//Ovarian steroidogenesis;ko00790//Folate biosynthesis	K04119;K04119;K04119;K04119;K04119;K04119	GO:0005634//nucleus;GO:0005737//cytoplasm;GO:0005829//cytosol;GO:0070062//extracellular exosome	GO:0001758//retinal dehydrogenase activity;GO:0004032//alditol:NADP+ 1-oxidoreductase activity;GO:0004033//aldo-keto reductase (NADP) activity;GO:0004303//estradiol 17-beta-dehydrogenase activity;GO:0004745//NAD-retinol dehydrogenase activity;GO:0016491//oxidoreductase activity;GO:0016655//oxidoreductase activity, acting on NAD(P)H, quinone or similar compound as acceptor;GO:0018636//phenanthrene…	GO:0001523//retinoid metabolic process;GO:0006629//lipid metabolic process;GO:0006693//prostaglandin metabolic process;GO:0007186//G protein-coupled receptor signaling pathway;GO:0007584//response to nutrient;GO:0008202//steroid metabolic process;GO:0008284//positive regulation of cell population proliferation;GO:0008584//male gonad development;GO:0009267//cellular response to starvation;GO:00164…	--
	ENSG00000196230	14175	14349	14101	3106	3273	3151	553.723	584.463	580.64	157.606	159.324	159.085	572.942	158.672	-1.85234	0	0	TUBB	tubulin beta class I [Source:HGNC Symbol;Acc:HGNC:20778]	Human Diseases;Human Diseases;Human Diseases;Human Diseases;Human Diseases;Human Diseases;Human Diseases;Human Diseases;Cellular Processes;Cellular Processes	Neurodegenerative disease;Neurodegenerative disease;Neurodegenerative disease;Neurodegenerative disease;Neurodegenerative disease;Neurodegenerative disease;Infectious disease: bacterial;Infectious disease: bacterial;Transport and catabolism;Cellular community - eukaryotes	ko05022//Pathways of neurodegeneration - multiple diseases;ko05010//Alzheimer disease;ko05014//Amyotrophic lateral sclerosis;ko05016//Huntington disease;ko05020//Prion disease;ko05012//Parkinson disease;ko05132//Salmonella infection;ko05130//Pathogenic Escherichia coli infection;ko04145//Phagosome;ko04540//Gap junction	K07375;K07375;K07375;K07375;K07375;K07375;K07375;K07375;K07375;K07375	GO:0005576//extracellular region;GO:0005634//nucleus;GO:0005641//nuclear envelope lumen;GO:0005737//cytoplasm;GO:0005829//cytosol;GO:0005856//cytoskeleton;GO:0005874//microtubule;GO:0015630//microtubule cytoskeleton;GO:0032991//protein-containing complex;GO:0035578//azurophil granule lumen;GO:0036464//cytoplasmic ribonucleoprotein granule;GO:0044297//cell body;GO:0045121//membrane raft;GO:0045171…	GO:0000166//nucleotide binding;GO:0003924//GTPase activity;GO:0005198//structural molecule activity;GO:0005200//structural constituent of cytoskeleton;GO:0005515//protein binding;GO:0005525//GTP binding;GO:0019904//protein domain specific binding;GO:0031625//ubiquitin protein ligase binding;GO:0032794//GTPase activating protein binding;GO:0042288//MHC class I protein binding;GO:0044877//protein-c…	GO:0000226//microtubule cytoskeleton organization;GO:0000278//mitotic cell cycle;GO:0007010//cytoskeleton organization;GO:0007017//microtubule-based process;GO:0030705//cytoskeleton-dependent intracellular transport;GO:0042267//natural killer cell mediated cytotoxicity;GO:0050807//regulation of synapse organization;GO:0051225//spindle assembly;GO:0051301//cell division;GO:0071895//odontoblast dif…	--
	ENSG00000196352	19820	19802	19232	5798	6069	6001	951.7	945.378	955.809	348.962	354.264	356.902	950.962	353.376	-1.42818	0	0	CD55	CD55 molecule (Cromer blood group) [Source:HGNC Symbol;Acc:HGNC:2665]	Organismal Systems;Organismal Systems;Human Diseases	Immune system;Immune system;Cardiovascular disease	ko04640//Hematopoietic cell lineage;ko04610//Complement and coagulation cascades;ko05416//Viral myocarditis	K04006;K04006;K04006	GO:0000139//Golgi membrane;GO:0005576//extracellular region;GO:0005886//plasma membrane;GO:0009986//cell surface;GO:0016020//membrane;GO:0030133//transport vesicle;GO:0030667//secretory granule membrane;GO:0033116//endoplasmic reticulum-Golgi intermediate compartment membrane;GO:0045121//membrane raft;GO:0070062//extracellular exosome;GO:0101003//ficolin-1-rich granule membrane	GO:0001618//virus receptor activity;GO:0005515//protein binding;GO:0008289//lipid binding	GO:0002376//immune system process;GO:0002726//positive regulation of T cell cytokine production;GO:0006958//complement activation, classical pathway;GO:0007204//positive regulation of cytosolic calcium ion concentration;GO:0030449//regulation of complement activation;GO:0031664//regulation of lipopolysaccharide-mediated signaling pathway;GO:0045087//innate immune response;GO:0045730//respiratory …	--
	ENSG00000197043	1749	1822	1848	133	119	105	70.264	75.116	78.484	8.268	5.861	5.338	74.6213	6.489	-3.52352	0	0	ANXA6	annexin A6 [Source:HGNC Symbol;Acc:HGNC:544]	-	-	-	-	GO:0005737//cytoplasm;GO:0005739//mitochondrion;GO:0005765//lysosomal membrane;GO:0005925//focal adhesion;GO:0016020//membrane;GO:0031902//late endosome membrane;GO:0042470//melanosome;GO:0048471//perinuclear region of cytoplasm;GO:0062023//collagen-containing extracellular matrix;GO:0070062//extracellular exosome	GO:0001786//phosphatidylserine binding;GO:0005262//calcium channel activity;GO:0005509//calcium ion binding;GO:0005515//protein binding;GO:0005525//GTP binding;GO:0005544//calcium-dependent phospholipid binding;GO:0008289//lipid binding;GO:0015276//ligand-gated ion channel activity;GO:0015485//cholesterol binding;GO:0035374//chondroitin sulfate binding;GO:0042802//identical protein binding;GO:004…	GO:0001755//neural crest cell migration;GO:0001778//plasma membrane repair;GO:0003418//growth plate cartilage chondrocyte differentiation;GO:0006816//calcium ion transport;GO:0006937//regulation of muscle contraction;GO:0034220//ion transmembrane transport;GO:0051283//negative regulation of sequestering of calcium ion;GO:0051560//mitochondrial calcium ion homeostasis;GO:0070588//calcium ion trans…	--
	ENSG00000197122	4449	4437	4705	1126	1192	1188	105.129	111.287	119.805	34.472	32.567	34.49	112.074	33.843	-1.72752	0	0	SRC	SRC proto-oncogene, non-receptor tyrosine kinase [Source:HGNC Symbol;Acc:HGNC:11283]	Human Diseases;Cellular Processes;Human Diseases;Human Diseases;Human Diseases;Cellular Processes;Human Diseases;Environmental Information Processing;Human Diseases;Human Diseases;Cellular Processes;Human Diseases;Human Diseases;Human Diseases;Organismal Systems;Organismal Systems;Organismal Systems;Human Diseases;Cellular Processes;Human Diseases;Organismal Systems;Organismal Systems;Human Disea…	Infectious disease: viral;Transport and catabolism;Infectious disease: bacterial;Infectious disease: viral;Cancer: overview;Cell motility;Cardiovascular disease;Signal transduction;Cancer: overview;Cancer: overview;Cellular community - eukaryotes;Infectious disease: bacterial;Cancer: overview;Infectious disease: viral;Immune system;Immune system;Development and regeneration;Infectious disease: ba…	ko05168//Herpes simplex virus 1 infection;ko04144//Endocytosis;ko05131//Shigellosis;ko05163//Human cytomegalovirus infection;ko05208//Chemical carcinogenesis - reactive oxygen species;ko04810//Regulation of actin cytoskeleton;ko05417//Lipid and atherosclerosis;ko04015//Rap1 signaling pathway;ko05203//Viral carcinogenesis;ko05205//Proteoglycans in cancer;ko04510//Focal adhesion;ko05130//Pathogenic…	K05704;K05704;K05704;K05704;K05704;K05704;K05704;K05704;K05704;K05704;K05704;K05704;K05704;K05704;K05704;K05704;K05704;K05704;K05704;K05704;K05704;K05704;K05704;K05704;K05704;K05704;K05704;K05704;K05704;K05704;K05704;K05704;K05704;K05704;K05704;K05704;K05704;K05704;K05704;K05704;K05704;K05704	GO:0002102//podosome;GO:0005634//nucleus;GO:0005654//nucleoplasm;GO:0005737//cytoplasm;GO:0005739//mitochondrion;GO:0005743//mitochondrial inner membrane;GO:0005764//lysosome;GO:0005770//late endosome;GO:0005829//cytosol;GO:0005856//cytoskeleton;GO:0005884//actin filament;GO:0005886//plasma membrane;GO:0005901//caveola;GO:0005925//focal adhesion;GO:0016020//membrane;GO:0030054//cell junction;GO:0…	GO:0000166//nucleotide binding;GO:0004672//protein kinase activity;GO:0004713//protein tyrosine kinase activity;GO:0004715//non-membrane spanning protein tyrosine kinase activity;GO:0005080//protein kinase C binding;GO:0005102//signaling receptor binding;GO:0005158//insulin receptor binding;GO:0005178//integrin binding;GO:0005515//protein binding;GO:0005524//ATP binding;GO:0016004//phospholipase …	GO:0001545//primary ovarian follicle growth;GO:0001819//positive regulation of cytokine production;GO:0002223//stimulatory C-type lectin receptor signaling pathway;GO:0002376//immune system process;GO:0002862//negative regulation of inflammatory response to antigenic stimulus;GO:0006468//protein phosphorylation;GO:0007049//cell cycle;GO:0007155//cell adhesion;GO:0007165//signal transduction;GO:00…	--
	ENSG00000198074	10556	9625	9806	326	362	341	640.609	609.077	627.296	25.747	27.425	26.811	625.661	26.661	-4.55258	0	0	AKR1B10	aldo-keto reductase family 1 member B10 [Source:HGNC Symbol;Acc:HGNC:382]	Metabolism;Metabolism;Metabolism;Metabolism;Metabolism;Metabolism	Global and overview maps;Lipid metabolism;Carbohydrate metabolism;Carbohydrate metabolism;Carbohydrate metabolism;Metabolism of cofactors and vitamins	ko01100//Metabolic pathways;ko00561//Glycerolipid metabolism;ko00040//Pentose and glucuronate interconversions;ko00051//Fructose and mannose metabolism;ko00052//Galactose metabolism;ko00790//Folate biosynthesis	K00011;K00011;K00011;K00011;K00011;K00011	GO:0005576//extracellular region;GO:0005739//mitochondrion;GO:0005764//lysosome;GO:0005829//cytosol	GO:0001758//retinal dehydrogenase activity;GO:0004032//alditol:NADP+ 1-oxidoreductase activity;GO:0004033//aldo-keto reductase (NADP) activity;GO:0005515//protein binding;GO:0008106//alcohol dehydrogenase (NADP+) activity;GO:0016491//oxidoreductase activity;GO:0045550//geranylgeranyl reductase activity;GO:0047655//allyl-alcohol dehydrogenase activity;GO:0047718//indanol dehydrogenase activity;GO:…	GO:0001523//retinoid metabolic process;GO:0006629//lipid metabolic process;GO:0016488//farnesol catabolic process;GO:0042572//retinol metabolic process;GO:0044597//daunorubicin metabolic process;GO:0044598//doxorubicin metabolic process;GO:0110095//cellular detoxification of aldehyde	--
	ENSG00000198363	39964	39573	38540	8206	8529	8670	1164.14	1194.04	1169.71	331.579	328.91	331.906	1175.96	330.798	-1.82982	0	0	ASPH	aspartate beta-hydroxylase [Source:HGNC Symbol;Acc:HGNC:757]	Environmental Information Processing;Organismal Systems	Signal transduction;Circulatory system	ko04020//Calcium signaling pathway;ko04260//Cardiac muscle contraction	K00476;K00476	GO:0005737//cytoplasm;GO:0005783//endoplasmic reticulum;GO:0005789//endoplasmic reticulum membrane;GO:0005886//plasma membrane;GO:0014701//junctional sarcoplasmic reticulum membrane;GO:0016020//membrane;GO:0016529//sarcoplasmic reticulum;GO:0032541//cortical endoplasmic reticulum;GO:0033017//sarcoplasmic reticulum membrane;GO:0033018//sarcoplasmic reticulum lumen;GO:0034704//calcium channel compl…	GO:0005198//structural molecule activity;GO:0005509//calcium ion binding;GO:0005515//protein binding;GO:0008307//structural constituent of muscle;GO:0009055//electron transfer activity;GO:0016491//oxidoreductase activity;GO:0044325//transmembrane transporter binding;GO:0046872//metal ion binding;GO:0051213//dioxygenase activity;GO:0062101//peptidyl-aspartic acid 3-dioxygenase activity	GO:0005513//detection of calcium ion;GO:0006936//muscle contraction;GO:0007389//pattern specification process;GO:0008283//cell population proliferation;GO:0008285//negative regulation of cell population proliferation;GO:0010524//positive regulation of calcium ion transport into cytosol;GO:0010649//regulation of cell communication by electrical coupling;GO:0010880//regulation of release of sequest…	--
	ENSG00000198668	8860	8366	8216	1223	1320	1264	611.941	587.025	580.713	92.62	99.944	98.903	593.226	97.1557	-2.61021	0	0	CALM1	calmodulin 1 [Source:HGNC Symbol;Acc:HGNC:1442]	Human Diseases;Human Diseases;Organismal Systems;Human Diseases;Human Diseases;Environmental Information Processing;Environmental Information Processing;Environmental Information Processing;Human Diseases;Human Diseases;Environmental Information Processing;Human Diseases;Human Diseases;Human Diseases;Human Diseases;Environmental Information Processing;Cellular Processes;Organismal Systems;Organis…	Cancer: overview;Neurodegenerative disease;Sensory system;Neurodegenerative disease;Neurodegenerative disease;Signal transduction;Signal transduction;Signal transduction;Infectious disease: viral;Cardiovascular disease;Signal transduction;Infectious disease: viral;Infectious disease: viral;Substance dependence;Infectious disease: bacterial;Signal transduction;Cell growth and death;Endocrine syste…	ko05200//Pathways in cancer;ko05022//Pathways of neurodegeneration - multiple diseases;ko04740//Olfactory transduction;ko05010//Alzheimer disease;ko05012//Parkinson disease;ko04020//Calcium signaling pathway;ko04014//Ras signaling pathway;ko04024//cAMP signaling pathway;ko05163//Human cytomegalovirus infection;ko05417//Lipid and atherosclerosis;ko04015//Rap1 signaling pathway;ko05170//Human immun…	K02183;K02183;K02183;K02183;K02183;K02183;K02183;K02183;K02183;K02183;K02183;K02183;K02183;K02183;K02183;K02183;K02183;K02183;K02183;K02183;K02183;K02183;K02183;K02183;K02183;K02183;K02183;K02183;K02183;K02183;K02183;K02183;K02183;K02183;K02183;K02183;K02183;K02183;K02183;K02183;K02183;K02183;K02183	GO:0000922//spindle pole;GO:0005576//extracellular region;GO:0005634//nucleus;GO:0005654//nucleoplasm;GO:0005737//cytoplasm;GO:0005813//centrosome;GO:0005815//microtubule organizing center;GO:0005819//spindle;GO:0005829//cytosol;GO:0005856//cytoskeleton;GO:0005876//spindle microtubule;GO:0005886//plasma membrane;GO:0005929//cilium;GO:0008076//voltage-gated potassium channel complex;GO:0016020//me…	GO:0005509//calcium ion binding;GO:0005515//protein binding;GO:0010856//adenylate cyclase activator activity;GO:0016301//kinase activity;GO:0019855//calcium channel inhibitor activity;GO:0019901//protein kinase binding;GO:0031432//titin binding;GO:0043539//protein serine/threonine kinase activator activity;GO:0044325//transmembrane transporter binding;GO:0046872//metal ion binding;GO:0048306//cal…	GO:0000086//G2/M transition of mitotic cell cycle;GO:0002027//regulation of heart rate;GO:0005513//detection of calcium ion;GO:0007186//G protein-coupled receptor signaling pathway;GO:0010800//positive regulation of peptidyl-threonine phosphorylation;GO:0010801//negative regulation of peptidyl-threonine phosphorylation;GO:0010880//regulation of release of sequestered calcium ion into cytosol by s…	--
	ENSG00000198712	143326	131477	127435	48637	50503	48161	20587.8	19693	19295.7	9091.99	9056.18	8962.88	19858.8	9037.01	-1.13586	0	0	MT-CO2	mitochondrially encoded cytochrome c oxidase II [Source:HGNC Symbol;Acc:HGNC:7421]	Metabolism;Human Diseases;Human Diseases;Human Diseases;Human Diseases;Human Diseases;Human Diseases;Organismal Systems;Human Diseases;Human Diseases;Human Diseases;Metabolism;Organismal Systems	Global and overview maps;Neurodegenerative disease;Neurodegenerative disease;Neurodegenerative disease;Neurodegenerative disease;Neurodegenerative disease;Neurodegenerative disease;Environmental adaptation;Cancer: overview;Cardiovascular disease;Endocrine and metabolic disease;Energy metabolism;Circulatory system	ko01100//Metabolic pathways;ko05022//Pathways of neurodegeneration - multiple diseases;ko05010//Alzheimer disease;ko05014//Amyotrophic lateral sclerosis;ko05016//Huntington disease;ko05020//Prion disease;ko05012//Parkinson disease;ko04714//Thermogenesis;ko05208//Chemical carcinogenesis - reactive oxygen species;ko05415//Diabetic cardiomyopathy;ko04932//Non-alcoholic fatty liver disease;ko00190//O…	K02261;K02261;K02261;K02261;K02261;K02261;K02261;K02261;K02261;K02261;K02261;K02261;K02261	GO:0005739//mitochondrion;GO:0005743//mitochondrial inner membrane;GO:0005751//mitochondrial respiratory chain complex IV;GO:0016020//membrane;GO:0045277//respiratory chain complex IV;GO:0070469//respirasome	GO:0004129//cytochrome-c oxidase activity;GO:0005507//copper ion binding;GO:0005515//protein binding;GO:0016491//oxidoreductase activity;GO:0046872//metal ion binding	GO:0006123//mitochondrial electron transport, cytochrome c to oxygen;GO:0007595//lactation;GO:0010729//positive regulation of hydrogen peroxide biosynthetic process;GO:0010940//positive regulation of necrotic cell death;GO:0022900//electron transport chain;GO:0042773//ATP synthesis coupled electron transport;GO:0045333//cellular respiration;GO:1902600//proton transmembrane transport;GO:2001171//p…	--
	ENSG00000198786	79855	77575	75261	33048	33729	33026	4329.96	4386.13	4301.69	2332.03	2283.12	2320.09	4339.26	2311.75	-0.908464	0	0	MT-ND5	mitochondrially encoded NADH:ubiquinone oxidoreductase core subunit 5 [Source:HGNC Symbol;Acc:HGNC:7461]	Metabolism;Human Diseases;Human Diseases;Human Diseases;Human Diseases;Human Diseases;Human Diseases;Organismal Systems;Human Diseases;Human Diseases;Organismal Systems;Metabolism	Global and overview maps;Neurodegenerative disease;Neurodegenerative disease;Neurodegenerative disease;Neurodegenerative disease;Neurodegenerative disease;Neurodegenerative disease;Environmental adaptation;Cancer: overview;Cardiovascular disease;Nervous system;Energy metabolism	ko01100//Metabolic pathways;ko05022//Pathways of neurodegeneration - multiple diseases;ko05010//Alzheimer disease;ko05014//Amyotrophic lateral sclerosis;ko05016//Huntington disease;ko05020//Prion disease;ko05012//Parkinson disease;ko04714//Thermogenesis;ko05208//Chemical carcinogenesis - reactive oxygen species;ko05415//Diabetic cardiomyopathy;ko04723//Retrograde endocannabinoid signaling;ko00190…	K03883;K03883;K03883;K03883;K03883;K03883;K03883;K03883;K03883;K03883;K03883;K03883	GO:0005739//mitochondrion;GO:0005743//mitochondrial inner membrane;GO:0005747//mitochondrial respiratory chain complex I;GO:0016020//membrane;GO:0070469//respirasome	GO:0003954//NADH dehydrogenase activity;GO:0008137//NADH dehydrogenase (ubiquinone) activity	GO:0001666//response to hypoxia;GO:0006120//mitochondrial electron transport, NADH to ubiquinone;GO:0009060//aerobic respiration;GO:0010243//response to organonitrogen compound;GO:0015990//electron transport coupled proton transport;GO:0032981//mitochondrial respiratory chain complex I assembly;GO:0042542//response to hydrogen peroxide;GO:0042773//ATP synthesis coupled electron transport;GO:00427…	--
	ENSG00000198804	485819	471269	457452	231842	239583	231985	30955	31311.4	30724.8	19224.5	19057	19150.7	30997.1	19144.1	-0.695233	0	0	MT-CO1	mitochondrially encoded cytochrome c oxidase I [Source:HGNC Symbol;Acc:HGNC:7419]	Metabolism;Human Diseases;Human Diseases;Human Diseases;Human Diseases;Human Diseases;Human Diseases;Organismal Systems;Human Diseases;Human Diseases;Human Diseases;Metabolism;Organismal Systems	Global and overview maps;Neurodegenerative disease;Neurodegenerative disease;Neurodegenerative disease;Neurodegenerative disease;Neurodegenerative disease;Neurodegenerative disease;Environmental adaptation;Cancer: overview;Cardiovascular disease;Endocrine and metabolic disease;Energy metabolism;Circulatory system	ko01100//Metabolic pathways;ko05022//Pathways of neurodegeneration - multiple diseases;ko05010//Alzheimer disease;ko05014//Amyotrophic lateral sclerosis;ko05016//Huntington disease;ko05020//Prion disease;ko05012//Parkinson disease;ko04714//Thermogenesis;ko05208//Chemical carcinogenesis - reactive oxygen species;ko05415//Diabetic cardiomyopathy;ko04932//Non-alcoholic fatty liver disease;ko00190//O…	K02256;K02256;K02256;K02256;K02256;K02256;K02256;K02256;K02256;K02256;K02256;K02256;K02256	GO:0005739//mitochondrion;GO:0005743//mitochondrial inner membrane;GO:0005750//mitochondrial respiratory chain complex III;GO:0005751//mitochondrial respiratory chain complex IV;GO:0016020//membrane;GO:0045277//respiratory chain complex IV;GO:0070469//respirasome	GO:0004129//cytochrome-c oxidase activity;GO:0005515//protein binding;GO:0020037//heme binding;GO:0046872//metal ion binding	GO:0006119//oxidative phosphorylation;GO:0006123//mitochondrial electron transport, cytochrome c to oxygen;GO:0006979//response to oxidative stress;GO:0009060//aerobic respiration;GO:0015990//electron transport coupled proton transport;GO:0021549//cerebellum development;GO:0022900//electron transport chain;GO:0045333//cellular respiration;GO:0046688//response to copper ion;GO:0051602//response to…	--
	ENSG00000198886	195520	183491	180648	70603	72818	69982	13940.6	13642.2	13577.2	6551.22	6481.47	6464.65	13720	6499.11	-1.07797	0	0	MT-ND4	mitochondrially encoded NADH:ubiquinone oxidoreductase core subunit 4 [Source:HGNC Symbol;Acc:HGNC:7459]	Metabolism;Human Diseases;Human Diseases;Human Diseases;Human Diseases;Human Diseases;Human Diseases;Organismal Systems;Human Diseases;Human Diseases;Organismal Systems;Metabolism	Global and overview maps;Neurodegenerative disease;Neurodegenerative disease;Neurodegenerative disease;Neurodegenerative disease;Neurodegenerative disease;Neurodegenerative disease;Environmental adaptation;Cancer: overview;Cardiovascular disease;Nervous system;Energy metabolism	ko01100//Metabolic pathways;ko05022//Pathways of neurodegeneration - multiple diseases;ko05010//Alzheimer disease;ko05014//Amyotrophic lateral sclerosis;ko05016//Huntington disease;ko05020//Prion disease;ko05012//Parkinson disease;ko04714//Thermogenesis;ko05208//Chemical carcinogenesis - reactive oxygen species;ko05415//Diabetic cardiomyopathy;ko04723//Retrograde endocannabinoid signaling;ko00190…	K03881;K03881;K03881;K03881;K03881;K03881;K03881;K03881;K03881;K03881;K03881;K03881	GO:0005739//mitochondrion;GO:0005743//mitochondrial inner membrane;GO:0005747//mitochondrial respiratory chain complex I;GO:0016020//membrane;GO:0031966//mitochondrial membrane;GO:0070469//respirasome	GO:0003954//NADH dehydrogenase activity;GO:0008137//NADH dehydrogenase (ubiquinone) activity;GO:0048039//ubiquinone binding	GO:0001666//response to hypoxia;GO:0001701//in utero embryonic development;GO:0006120//mitochondrial electron transport, NADH to ubiquinone;GO:0009060//aerobic respiration;GO:0015990//electron transport coupled proton transport;GO:0021549//cerebellum development;GO:0032981//mitochondrial respiratory chain complex I assembly;GO:0035094//response to nicotine;GO:0042773//ATP synthesis coupled electr…	--
	ENSG00000198910	3209	3246	3463	424	442	458	73.551	77.282	79.431	16.897	17.328	17.014	76.7547	17.0797	-2.16797	0	0	L1CAM	L1 cell adhesion molecule [Source:HGNC Symbol;Acc:HGNC:6470]	Organismal Systems;Environmental Information Processing	Development and regeneration;Signaling molecules and interaction	ko04360//Axon guidance;ko04514//Cell adhesion molecules	K06550;K06550	GO:0005886//plasma membrane;GO:0005925//focal adhesion;GO:0009986//cell surface;GO:0016020//membrane;GO:0030424//axon;GO:0030425//dendrite;GO:0030426//growth cone;GO:0042995//cell projection;GO:0043025//neuronal cell body;GO:0044295//axonal growth cone;GO:0062023//collagen-containing extracellular matrix	GO:0005515//protein binding;GO:0008046//axon guidance receptor activity;GO:0019904//protein domain specific binding	GO:0006935//chemotaxis;GO:0007155//cell adhesion;GO:0007156//homophilic cell adhesion via plasma membrane adhesion molecules;GO:0007160//cell-matrix adhesion;GO:0007399//nervous system development;GO:0007411//axon guidance;GO:0016477//cell migration;GO:0030154//cell differentiation;GO:0031175//neuron projection development;GO:0045773//positive regulation of axon extension;GO:0050808//synapse orga…	--
	ENSG00000198938	110515	103565	101021	36914	38932	37045	13849.9	13533.7	13345.1	6020.37	6090.81	6014.81	13576.2	6041.99	-1.16799	0	0	MT-CO3	mitochondrially encoded cytochrome c oxidase III [Source:HGNC Symbol;Acc:HGNC:7422]	Metabolism;Human Diseases;Human Diseases;Human Diseases;Human Diseases;Human Diseases;Human Diseases;Organismal Systems;Human Diseases;Human Diseases;Human Diseases;Metabolism;Organismal Systems	Global and overview maps;Neurodegenerative disease;Neurodegenerative disease;Neurodegenerative disease;Neurodegenerative disease;Neurodegenerative disease;Neurodegenerative disease;Environmental adaptation;Cancer: overview;Cardiovascular disease;Endocrine and metabolic disease;Energy metabolism;Circulatory system	ko01100//Metabolic pathways;ko05022//Pathways of neurodegeneration - multiple diseases;ko05010//Alzheimer disease;ko05014//Amyotrophic lateral sclerosis;ko05016//Huntington disease;ko05020//Prion disease;ko05012//Parkinson disease;ko04714//Thermogenesis;ko05208//Chemical carcinogenesis - reactive oxygen species;ko05415//Diabetic cardiomyopathy;ko04932//Non-alcoholic fatty liver disease;ko00190//O…	K02262;K02262;K02262;K02262;K02262;K02262;K02262;K02262;K02262;K02262;K02262;K02262;K02262	GO:0005739//mitochondrion;GO:0005743//mitochondrial inner membrane;GO:0005751//mitochondrial respiratory chain complex IV;GO:0016020//membrane;GO:0045277//respiratory chain complex IV	GO:0004129//cytochrome-c oxidase activity;GO:0005515//protein binding;GO:0009055//electron transfer activity	GO:0006123//mitochondrial electron transport, cytochrome c to oxygen;GO:0008535//respiratory chain complex IV assembly;GO:0019646//aerobic electron transport chain;GO:0022904//respiratory electron transport chain;GO:0045333//cellular respiration;GO:1902600//proton transmembrane transport	--
	ENSG00000204262	54840	56162	54458	25349	26495	26098	846.652	894.038	879.584	531.358	539.695	529.546	873.425	533.533	-0.711106	0	0	COL5A2	collagen type V alpha 2 chain [Source:HGNC Symbol;Acc:HGNC:2210]	Organismal Systems	Digestive system	ko04974//Protein digestion and absorption	K19721	GO:0005576//extracellular region;GO:0005581//collagen trimer;GO:0005588//collagen type V trimer;GO:0005592//collagen type XI trimer;GO:0005615//extracellular space;GO:0005788//endoplasmic reticulum lumen;GO:0031012//extracellular matrix;GO:0062023//collagen-containing extracellular matrix	GO:0005201//extracellular matrix structural constituent;GO:0005515//protein binding;GO:0030020//extracellular matrix structural constituent conferring tensile strength;GO:0046332//SMAD binding;GO:0046872//metal ion binding	GO:0001501//skeletal system development;GO:0001503//ossification;GO:0030198//extracellular matrix organization;GO:0030199//collagen fibril organization;GO:0043588//skin development;GO:0048592//eye morphogenesis;GO:0048856//anatomical structure development;GO:0071230//cellular response to amino acid stimulus;GO:1903225//negative regulation of endodermal cell differentiation	--
	ENSG00000206072	2036	2017	1956	42	39	37	137.144	141.328	135.475	4.269	3.856	3.738	137.982	3.95433	-5.12491	0	0	SERPINB11	serpin family B member 11 [Source:HGNC Symbol;Acc:HGNC:14221]	-	-	-	-	GO:0005615//extracellular space;GO:0005737//cytoplasm	GO:0004867//serine-type endopeptidase inhibitor activity;GO:0030414//peptidase inhibitor activity	GO:0010466//negative regulation of peptidase activity;GO:0010951//negative regulation of endopeptidase activity	--
	ENSG00000214517	995	973	931	4110	4254	4308	39.307	40.083	38.771	211.288	209.796	220.497	39.387	213.86	2.44088	0	0	PPME1	protein phosphatase methylesterase 1 [Source:HGNC Symbol;Acc:HGNC:30178]	-	-	-	-	GO:0005654//nucleoplasm	GO:0004864//protein phosphatase inhibitor activity;GO:0005515//protein binding;GO:0016787//hydrolase activity;GO:0019888//protein phosphatase regulator activity;GO:0019901//protein kinase binding;GO:0019903//protein phosphatase binding;GO:0045296//cadherin binding;GO:0051721//protein phosphatase 2A binding;GO:0051722//protein C-terminal methylesterase activity;GO:0051723//protein methylesterase a…	GO:0000086//G2/M transition of mitotic cell cycle;GO:0006468//protein phosphorylation;GO:0006482//protein demethylation	--
	ENSG00000215021	7144	7021	7173	2296	2372	2291	513.415	526.602	541.647	214.058	211.843	212.356	527.221	212.752	-1.30923	0	0	PHB2	prohibitin 2 [Source:HGNC Symbol;Acc:HGNC:30306]	-	-	-	-	GO:0005634//nucleus;GO:0005737//cytoplasm;GO:0005739//mitochondrion;GO:0005741//mitochondrial outer membrane;GO:0005743//mitochondrial inner membrane;GO:0005886//plasma membrane;GO:0009986//cell surface;GO:0014069//postsynaptic density;GO:0016020//membrane;GO:0016363//nuclear matrix;GO:0030424//axon;GO:0032991//protein-containing complex;GO:0035632//mitochondrial prohibitin complex;GO:0048786//pr…	GO:0005515//protein binding;GO:0030331//estrogen receptor binding;GO:0033218//amide binding;GO:0042802//identical protein binding;GO:0042803//protein homodimerization activity;GO:0046625//sphingolipid binding;GO:0046982//protein heterodimerization activity	GO:0000423//mitophagy;GO:0002639//positive regulation of immunoglobulin production;GO:0006606//protein import into nucleus;GO:0007005//mitochondrion organization;GO:0007062//sister chromatid cohesion;GO:0007202//activation of phospholipase C activity;GO:0016477//cell migration;GO:0023035//CD40 signaling pathway;GO:0030520//intracellular estrogen receptor signaling pathway;GO:0031536//positive reg…	--
	ENSG00000251493	291	282	294	2233	2226	2176	11.382	11.501	12.121	113.662	108.69	110.267	11.668	110.873	3.24828	0	0	FOXD1	forkhead box D1 [Source:HGNC Symbol;Acc:HGNC:3802]	-	-	-	-	GO:0000785//chromatin;GO:0005634//nucleus	GO:0000978//RNA polymerase II cis-regulatory region sequence-specific DNA binding;GO:0000981//DNA-binding transcription factor activity, RNA polymerase II-specific;GO:0001228//DNA-binding transcription activator activity, RNA polymerase II-specific;GO:0003677//DNA binding;GO:0003700//DNA-binding transcription factor activity;GO:0008301//DNA binding, bending;GO:0043565//sequence-specific DNA bindi…	GO:0001658//branching involved in ureteric bud morphogenesis;GO:0001822//kidney development;GO:0006355//regulation of transcription, DNA-templated;GO:0006357//regulation of transcription by RNA polymerase II;GO:0007411//axon guidance;GO:0009653//anatomical structure morphogenesis;GO:0010628//positive regulation of gene expression;GO:0030154//cell differentiation;GO:0030513//positive regulation of…	Fork_head
	ENSG00000260916	5259	5289	5091	1336	1411	1419	165.643	170.18	168.942	57.397	57.882	59.567	168.255	58.282	-1.52953	0	0	CCPG1	cell cycle progression 1 [Source:HGNC Symbol;Acc:HGNC:24227]	-	-	-	-	GO:0016020//membrane	GO:0003674//molecular_function;GO:0005515//protein binding	GO:0007049//cell cycle;GO:0008284//positive regulation of cell population proliferation;GO:0045787//positive regulation of cell cycle;GO:0045944//positive regulation of transcription by RNA polymerase II;GO:2001106//regulation of Rho guanyl-nucleotide exchange factor activity	--
	ENSG00000271303	22119	21946	21769	7351	7736	7733	859.664	889.401	891.844	371.807	375.339	389.385	880.303	378.844	-1.2164	0	0	SRXN1	sulfiredoxin 1 [Source:HGNC Symbol;Acc:HGNC:16132]	-	-	-	-	GO:0005737//cytoplasm;GO:0005789//endoplasmic reticulum membrane;GO:0005829//cytosol	GO:0000166//nucleotide binding;GO:0005515//protein binding;GO:0005524//ATP binding;GO:0016209//antioxidant activity;GO:0016491//oxidoreductase activity;GO:0016667//oxidoreductase activity, acting on a sulfur group of donors;GO:0032542//sulfiredoxin activity	GO:0006979//response to oxidative stress;GO:0034599//cellular response to oxidative stress;GO:0098869//cellular oxidant detoxification	--
	ENSG00000275832	459	496	445	2944	2854	2928	9.548	10.812	9.278	101.985	97.65	88.1	9.87933	95.9117	3.27922	0	0	ARHGAP23	Rho GTPase activating protein 23 [Source:HGNC Symbol;Acc:HGNC:29293]	-	-	-	-	GO:0005829//cytosol;GO:0070062//extracellular exosome	GO:0005096//GTPase activator activity;GO:0005515//protein binding	GO:0007165//signal transduction;GO:0051056//regulation of small GTPase mediated signal transduction	--
	ENSG00000113048	4103	4102	4077	1161	1176	1198	156.687	164.809	168.063	56.472	56.325	59.999	163.186	57.5987	-1.50241	8.23481e-307	6.26078e-305	MRPS27	mitochondrial ribosomal protein S27 [Source:HGNC Symbol;Acc:HGNC:14512]	-	-	-	-	GO:0005730//nucleolus;GO:0005737//cytoplasm;GO:0005739//mitochondrion;GO:0005743//mitochondrial inner membrane;GO:0005763//mitochondrial small ribosomal subunit;GO:0005840//ribosome;GO:1990904//ribonucleoprotein complex	GO:0000049//tRNA binding;GO:0003723//RNA binding;GO:0005515//protein binding;GO:0019843//rRNA binding;GO:0097177//mitochondrial ribosome binding	GO:0006417//regulation of translation;GO:0008283//cell population proliferation;GO:0032543//mitochondrial translation;GO:0070131//positive regulation of mitochondrial translation	--
	ENSG00000148339	485	487	421	2691	2905	2806	14.093	14.74	13.231	99.346	102.789	104.92	14.0213	102.352	2.86784	3.03117e-306	2.29377e-304	SLC25A25	solute carrier family 25 member 25 [Source:HGNC Symbol;Acc:HGNC:20663]	-	-	-	-	GO:0005739//mitochondrion;GO:0005743//mitochondrial inner membrane;GO:0016020//membrane	GO:0005347//ATP transmembrane transporter activity;GO:0005509//calcium ion binding;GO:0015297//antiporter activity;GO:0046872//metal ion binding	GO:0002021//response to dietary excess;GO:0014823//response to activity;GO:0015866//ADP transport;GO:0015867//ATP transport;GO:0032094//response to food;GO:0035264//multicellular organism growth;GO:0043010//camera-type eye development;GO:0045333//cellular respiration;GO:0046034//ATP metabolic process;GO:0055085//transmembrane transport;GO:0060612//adipose tissue development;GO:0070588//calcium io…	--
	ENSG00000150687	4837	4672	4660	1460	1451	1463	130.071	131.455	131.864	50.695	51	50.722	131.13	50.8057	-1.36794	4.84952e-306	3.6527e-304	PRSS23	serine protease 23 [Source:HGNC Symbol;Acc:HGNC:14370]	-	-	-	-	GO:0005576//extracellular region;GO:0005634//nucleus;GO:0005788//endoplasmic reticulum lumen;GO:0070062//extracellular exosome	GO:0004252//serine-type endopeptidase activity;GO:0005515//protein binding;GO:0008233//peptidase activity;GO:0008236//serine-type peptidase activity;GO:0016787//hydrolase activity	GO:0006508//proteolysis	--
	ENSG00000111252	2644	2556	2599	487	493	494	47.832	48.528	49.871	11.466	11.57	11.579	48.7437	11.5383	-2.07878	5.96733e-306	4.47384e-304	SH2B3	SH2B adaptor protein 3 [Source:HGNC Symbol;Acc:HGNC:29605]	Organismal Systems	Nervous system	ko04722//Neurotrophin signaling pathway	K12459	GO:0005829//cytosol;GO:0005886//plasma membrane	GO:0005068//transmembrane receptor protein tyrosine kinase adaptor activity;GO:0005173//stem cell factor receptor binding;GO:0005515//protein binding;GO:0030159//signaling receptor complex adaptor activity;GO:0035591//signaling adaptor activity;GO:1990782//protein tyrosine kinase binding	GO:0001780//neutrophil homeostasis;GO:0007165//signal transduction;GO:0007169//transmembrane receptor protein tyrosine kinase signaling pathway;GO:0008285//negative regulation of cell population proliferation;GO:0030097//hemopoiesis;GO:0035162//embryonic hemopoiesis;GO:0035556//intracellular signal transduction;GO:0035702//monocyte homeostasis;GO:0035855//megakaryocyte development;GO:0036016//cel…	--
	ENSG00000186283	3121	3090	3235	611	667	684	152.59	156.89	173.296	39.014	42.468	45.354	160.925	42.2787	-1.92839	1.09213e-305	8.15021e-304	TOR3A	torsin family 3 member A [Source:HGNC Symbol;Acc:HGNC:11997]	-	-	-	-	GO:0005635//nuclear envelope;GO:0005737//cytoplasm;GO:0005783//endoplasmic reticulum;GO:0005788//endoplasmic reticulum lumen;GO:0070062//extracellular exosome	GO:0000166//nucleotide binding;GO:0005524//ATP binding;GO:0016887//ATP hydrolysis activity	-	--
	ENSG00000054356	91	124	104	1692	1686	1746	2.809	5.103	5.152	91.666	86.453	96.983	4.35467	91.7007	4.3963	5.85678e-305	4.35067e-303	PTPRN	protein tyrosine phosphatase receptor type N [Source:HGNC Symbol;Acc:HGNC:9676]	Human Diseases	Endocrine and metabolic disease	ko04940//Type I diabetes mellitus	K07817	GO:0005634//nucleus;GO:0005768//endosome;GO:0005794//Golgi apparatus;GO:0005886//plasma membrane;GO:0016020//membrane;GO:0030141//secretory granule;GO:0030424//axon;GO:0030658//transport vesicle membrane;GO:0031410//cytoplasmic vesicle;GO:0042995//cell projection;GO:0043025//neuronal cell body;GO:0043204//perikaryon;GO:0043679//axon terminus;GO:0045202//synapse	GO:0004725//protein tyrosine phosphatase activity;GO:0005515//protein binding;GO:0008134//transcription factor binding;GO:0016791//phosphatase activity;GO:0030507//spectrin binding;GO:0044389//ubiquitin-like protein ligase binding	GO:0000302//response to reactive oxygen species;GO:0001553//luteinization;GO:0006470//protein dephosphorylation;GO:0016311//dephosphorylation;GO:0030073//insulin secretion;GO:0035773//insulin secretion involved in cellular response to glucose stimulus;GO:0045944//positive regulation of transcription by RNA polymerase II;GO:0051046//regulation of secretion;GO:1904692//positive regulation of type B…	--
	ENSG00000148634	912	940	976	3692	3813	3647	20.987	23.127	23.299	112.9	110.482	110.405	22.471	111.262	2.30783	7.16343e-304	5.29701e-302	HERC4	HECT and RLD domain containing E3 ubiquitin protein ligase 4 [Source:HGNC Symbol;Acc:HGNC:24521]	Genetic Information Processing	Folding, sorting and degradation	ko04120//Ubiquitin mediated proteolysis	K10615	GO:0001650//fibrillar center;GO:0005737//cytoplasm;GO:0005829//cytosol	GO:0004842//ubiquitin-protein transferase activity;GO:0016740//transferase activity;GO:0061630//ubiquitin protein ligase activity	GO:0006511//ubiquitin-dependent protein catabolic process;GO:0007283//spermatogenesis;GO:0016567//protein ubiquitination;GO:0030154//cell differentiation;GO:0045879//negative regulation of smoothened signaling pathway	--
	ENSG00000105373	3942	3913	4097	1044	1100	1036	257.519	266.886	282.128	89.187	89.708	87.894	268.844	88.9297	-1.59603	8.93569e-303	6.57748e-301	NOP53	NOP53 ribosome biogenesis factor [Source:HGNC Symbol;Acc:HGNC:4333]	-	-	-	-	GO:0001650//fibrillar center;GO:0005634//nucleus;GO:0005654//nucleoplasm;GO:0005730//nucleolus;GO:0005829//cytosol;GO:0033553//rDNA heterochromatin;GO:0043231//intracellular membrane-bounded organelle	GO:0002039//p53 binding;GO:0003723//RNA binding;GO:0005515//protein binding;GO:0008097//5S rRNA binding;GO:0042802//identical protein binding	GO:0000027//ribosomal large subunit assembly;GO:0000122//negative regulation of transcription by RNA polymerase II;GO:0001932//regulation of protein phosphorylation;GO:0006281//DNA repair;GO:0006364//rRNA processing;GO:0006974//cellular response to DNA damage stimulus;GO:0007095//mitotic G2 DNA damage checkpoint signaling;GO:0014067//negative regulation of phosphatidylinositol 3-kinase signaling;…	--
	ENSG00000139970	3235	3240	3092	633	516	574	99.038	103.564	100.25	24.989	19.54	22.558	100.951	22.3623	-2.17451	4.04364e-302	2.96302e-300	RTN1	reticulon 1 [Source:HGNC Symbol;Acc:HGNC:10467]	-	-	-	-	GO:0000139//Golgi membrane;GO:0005783//endoplasmic reticulum;GO:0005789//endoplasmic reticulum membrane;GO:0005794//Golgi apparatus;GO:0014069//postsynaptic density;GO:0016020//membrane;GO:0030425//dendrite;GO:0043005//neuron projection;GO:0043025//neuronal cell body	GO:0005515//protein binding	GO:0007420//brain development;GO:0030182//neuron differentiation;GO:0071787//endoplasmic reticulum tubular network formation;GO:1902430//negative regulation of amyloid-beta formation	--
	ENSG00000179218	9894	9426	9349	3831	3774	3859	526.22	529.12	528.415	269.191	253.478	268.127	527.918	263.599	-1.00197	1.69273e-301	1.23478e-299	CALR	calreticulin [Source:HGNC Symbol;Acc:HGNC:1455]	Human Diseases;Human Diseases;Human Diseases;Human Diseases;Human Diseases;Genetic Information Processing;Cellular Processes;Human Diseases;Organismal Systems	Infectious disease: viral;Infectious disease: viral;Infectious disease: viral;Infectious disease: viral;Infectious disease: viral;Folding, sorting and degradation;Transport and catabolism;Infectious disease: parasitic;Immune system	ko05168//Herpes simplex virus 1 infection;ko05163//Human cytomegalovirus infection;ko05166//Human T-cell leukemia virus 1 infection;ko05170//Human immunodeficiency virus 1 infection;ko05169//Epstein-Barr virus infection;ko04141//Protein processing in endoplasmic reticulum;ko04145//Phagosome;ko05142//Chagas disease;ko04612//Antigen processing and presentation	K08057;K08057;K08057;K08057;K08057;K08057;K08057;K08057;K08057	GO:0001669//acrosomal vesicle;GO:0005576//extracellular region;GO:0005615//extracellular space;GO:0005634//nucleus;GO:0005635//nuclear envelope;GO:0005737//cytoplasm;GO:0005764//lysosome;GO:0005783//endoplasmic reticulum;GO:0005788//endoplasmic reticulum lumen;GO:0005789//endoplasmic reticulum membrane;GO:0005790//smooth endoplasmic reticulum;GO:0005829//cytosol;GO:0005844//polysome;GO:0005925//f…	GO:0001849//complement component C1q complex binding;GO:0003677//DNA binding;GO:0003723//RNA binding;GO:0003729//mRNA binding;GO:0005049//nuclear export signal receptor activity;GO:0005178//integrin binding;GO:0005506//iron ion binding;GO:0005509//calcium ion binding;GO:0005515//protein binding;GO:0008270//zinc ion binding;GO:0030246//carbohydrate binding;GO:0031625//ubiquitin protein ligase bind…	GO:0000122//negative regulation of transcription by RNA polymerase II;GO:0002502//peptide antigen assembly with MHC class I protein complex;GO:0006355//regulation of transcription, DNA-templated;GO:0006457//protein folding;GO:0006611//protein export from nucleus;GO:0006874//cellular calcium ion homeostasis;GO:0007283//spermatogenesis;GO:0008284//positive regulation of cell population proliferatio…	--
	ENSG00000067225	38320	38525	38866	18796	20004	19529	1662.44	1733.38	1775.7	1050.58	1073.68	1088.71	1723.84	1070.99	-0.686684	5.59204e-301	4.06088e-299	PKM	pyruvate kinase M1/2 [Source:HGNC Symbol;Acc:HGNC:9021]	Metabolism;Human Diseases;Human Diseases;Metabolism;Organismal Systems;Metabolism;Human Diseases;Metabolism;Metabolism;Human Diseases	Global and overview maps;Infectious disease: viral;Cancer: overview;Global and overview maps;Endocrine system;Global and overview maps;Cancer: overview;Carbohydrate metabolism;Carbohydrate metabolism;Endocrine and metabolic disease	ko01100//Metabolic pathways;ko05165//Human papillomavirus infection;ko05203//Viral carcinogenesis;ko01200//Carbon metabolism;ko04922//Glucagon signaling pathway;ko01230//Biosynthesis of amino acids;ko05230//Central carbon metabolism in cancer;ko00010//Glycolysis / Gluconeogenesis;ko00620//Pyruvate metabolism;ko04930//Type II diabetes mellitus	K00873;K00873;K00873;K00873;K00873;K00873;K00873;K00873;K00873;K00873	GO:0005576//extracellular region;GO:0005634//nucleus;GO:0005737//cytoplasm;GO:0005739//mitochondrion;GO:0005791//rough endoplasmic reticulum;GO:0005829//cytosol;GO:0005929//cilium;GO:0031982//vesicle;GO:0034774//secretory granule lumen;GO:0062023//collagen-containing extracellular matrix;GO:0070062//extracellular exosome;GO:1903561//extracellular vesicle;GO:1904813//ficolin-1-rich granule lumen	GO:0000166//nucleotide binding;GO:0000287//magnesium ion binding;GO:0003713//transcription coactivator activity;GO:0003723//RNA binding;GO:0003729//mRNA binding;GO:0003824//catalytic activity;GO:0004713//protein tyrosine kinase activity;GO:0004743//pyruvate kinase activity;GO:0005515//protein binding;GO:0005524//ATP binding;GO:0016301//kinase activity;GO:0016740//transferase activity;GO:0023026//…	GO:0006096//glycolytic process;GO:0006338//chromatin remodeling;GO:0006417//regulation of translation;GO:0008152//metabolic process;GO:0012501//programmed cell death;GO:0016310//phosphorylation;GO:0032869//cellular response to insulin stimulus;GO:0045944//positive regulation of transcription by RNA polymerase II;GO:0061621//canonical glycolysis;GO:1903672//positive regulation of sprouting angioge…	--
	ENSG00000008513	5946	6151	5912	13200	13321	13726	92.719	98.683	98.17	256.961	246.405	262.988	96.524	255.451	1.40409	1.29691e-298	9.37593e-297	ST3GAL1	ST3 beta-galactoside alpha-2,3-sialyltransferase 1 [Source:HGNC Symbol;Acc:HGNC:10862]	Metabolism;Metabolism;Metabolism;Metabolism;Metabolism	Global and overview maps;Glycan biosynthesis and metabolism;Glycan biosynthesis and metabolism;Glycan biosynthesis and metabolism;Glycan biosynthesis and metabolism	ko01100//Metabolic pathways;ko00512//Mucin type O-glycan biosynthesis;ko00603//Glycosphingolipid biosynthesis - globo and isoglobo series;ko00604//Glycosphingolipid biosynthesis - ganglio series;ko00533//Glycosaminoglycan biosynthesis - keratan sulfate	K00780;K00780;K00780;K00780;K00780	GO:0000139//Golgi membrane;GO:0005576//extracellular region;GO:0005794//Golgi apparatus;GO:0016020//membrane;GO:0032580//Golgi cisterna membrane;GO:0032588//trans-Golgi network membrane;GO:0070062//extracellular exosome;GO:1990675//Golgi medial cisterna membrane;GO:1990676//Golgi trans cisterna membrane	GO:0003836//beta-galactoside (CMP) alpha-2,3-sialyltransferase activity;GO:0008373//sialyltransferase activity;GO:0016740//transferase activity;GO:0016757//glycosyltransferase activity;GO:0047288//monosialoganglioside sialyltransferase activity	GO:0002319//memory B cell differentiation;GO:0006054//N-acetylneuraminate metabolic process;GO:0006468//protein phosphorylation;GO:0006486//protein glycosylation;GO:0006487//protein N-linked glycosylation;GO:0006629//lipid metabolic process;GO:0010706//ganglioside biosynthetic process via lactosylceramide;GO:0016266//O-glycan processing;GO:0018146//keratan sulfate biosynthetic process;GO:0019082/…	--
	ENSG00000065911	18173	17966	17549	7525	8139	7693	965.836	985.159	973.353	552.781	558.998	568.225	974.783	560.001	-0.79965	2.30905e-297	1.6619e-295	MTHFD2	methylenetetrahydrofolate dehydrogenase (NADP+ dependent) 2, methenyltetrahydrofolate cyclohydrolase [Source:HGNC Symbol;Acc:HGNC:7434]	Metabolism;Metabolism	Global and overview maps;Metabolism of cofactors and vitamins	ko01100//Metabolic pathways;ko00670//One carbon pool by folate	K13403;K13403	GO:0005615//extracellular space;GO:0005739//mitochondrion;GO:0005759//mitochondrial matrix	GO:0000287//magnesium ion binding;GO:0003824//catalytic activity;GO:0004477//methenyltetrahydrofolate cyclohydrolase activity;GO:0004487//methylenetetrahydrofolate dehydrogenase (NAD+) activity;GO:0004488//methylenetetrahydrofolate dehydrogenase (NADP+) activity;GO:0005515//protein binding;GO:0016491//oxidoreductase activity;GO:0016787//hydrolase activity;GO:0042301//phosphate ion binding	GO:0006730//one-carbon metabolic process;GO:0008152//metabolic process;GO:0035999//tetrahydrofolate interconversion;GO:0046653//tetrahydrofolate metabolic process;GO:0046655//folic acid metabolic process	--
	ENSG00000167658	79352	78070	79540	38386	41159	38818	2468.8	2532.74	2608.56	1554.21	1598.59	1564.69	2536.7	1572.5	-0.689896	1.89768e-296	1.35978e-294	EEF2	eukaryotic translation elongation factor 2 [Source:HGNC Symbol;Acc:HGNC:3214]	Organismal Systems;Environmental Information Processing	Endocrine system;Signal transduction	ko04921//Oxytocin signaling pathway;ko04152//AMPK signaling pathway	K03234;K03234	GO:0005576//extracellular region;GO:0005634//nucleus;GO:0005737//cytoplasm;GO:0005829//cytosol;GO:0005844//polysome;GO:0005886//plasma membrane;GO:0016020//membrane;GO:0016235//aggresome;GO:0034774//secretory granule lumen;GO:0045202//synapse;GO:0070062//extracellular exosome;GO:0110165//cellular anatomical entity;GO:1904813//ficolin-1-rich granule lumen;GO:1990904//ribonucleoprotein complex	GO:0000166//nucleotide binding;GO:0003723//RNA binding;GO:0003746//translation elongation factor activity;GO:0003924//GTPase activity;GO:0005515//protein binding;GO:0005525//GTP binding;GO:0019901//protein kinase binding;GO:0043022//ribosome binding;GO:0045296//cadherin binding	GO:0002244//hematopoietic progenitor cell differentiation;GO:0006412//translation;GO:0006414//translational elongation;GO:0045727//positive regulation of translation	--
	ENSG00000006534	2337	2356	2364	388	400	348	84.662	89.85	91.18	18.647	18.337	16.878	88.564	17.954	-2.30242	1.92758e-296	1.37512e-294	ALDH3B1	aldehyde dehydrogenase 3 family member B1 [Source:HGNC Symbol;Acc:HGNC:410]	Metabolism;Metabolism;Metabolism;Metabolism;Metabolism;Metabolism;Metabolism;Metabolism	Global and overview maps;Xenobiotics biodegradation and metabolism;Carbohydrate metabolism;Xenobiotics biodegradation and metabolism;Amino acid metabolism;Metabolism of other amino acids;Amino acid metabolism;Amino acid metabolism	ko01100//Metabolic pathways;ko00980//Metabolism of xenobiotics by cytochrome P450;ko00010//Glycolysis / Gluconeogenesis;ko00982//Drug metabolism - cytochrome P450;ko00350//Tyrosine metabolism;ko00410//beta-Alanine metabolism;ko00340//Histidine metabolism;ko00360//Phenylalanine metabolism	K00129;K00129;K00129;K00129;K00129;K00129;K00129;K00129	GO:0005737//cytoplasm;GO:0005829//cytosol;GO:0005886//plasma membrane;GO:0016020//membrane;GO:0030667//secretory granule membrane;GO:0031982//vesicle;GO:0035579//specific granule membrane;GO:0070062//extracellular exosome	GO:0004028//3-chloroallyl aldehyde dehydrogenase activity;GO:0004029//aldehyde dehydrogenase (NAD+) activity;GO:0004030//aldehyde dehydrogenase [NAD(P)+] activity;GO:0005515//protein binding;GO:0016491//oxidoreductase activity;GO:0016620//oxidoreductase activity, acting on the aldehyde or oxo group of donors, NAD or NADP as acceptor;GO:0018477//benzaldehyde dehydrogenase (NADP+) activity;GO:00184…	GO:0006066//alcohol metabolic process;GO:0006068//ethanol catabolic process;GO:0006081//cellular aldehyde metabolic process;GO:0006629//lipid metabolic process;GO:0006979//response to oxidative stress;GO:0030148//sphingolipid biosynthetic process;GO:0034599//cellular response to oxidative stress;GO:0046185//aldehyde catabolic process	--
	ENSG00000221914	1767	1776	1682	5251	5404	5514	83.34	78.135	74.931	306.044	296.095	315.441	78.802	305.86	1.95657	5.16722e-296	3.67008e-294	PPP2R2A	protein phosphatase 2 regulatory subunit Balpha [Source:HGNC Symbol;Acc:HGNC:9304]	Environmental Information Processing;Human Diseases;Cellular Processes;Environmental Information Processing;Human Diseases;Organismal Systems;Organismal Systems;Environmental Information Processing;Environmental Information Processing;Human Diseases;Genetic Information Processing	Signal transduction;Infectious disease: viral;Cellular community - eukaryotes;Signal transduction;Infectious disease: viral;Circulatory system;Nervous system;Signal transduction;Signal transduction;Infectious disease: parasitic;Translation	ko04151//PI3K-Akt signaling pathway;ko05165//Human papillomavirus infection;ko04530//Tight junction;ko04390//Hippo signaling pathway;ko05160//Hepatitis C;ko04261//Adrenergic signaling in cardiomyocytes;ko04728//Dopaminergic synapse;ko04152//AMPK signaling pathway;ko04071//Sphingolipid signaling pathway;ko05142//Chagas disease;ko03015//mRNA surveillance pathway	K04354;K04354;K04354;K04354;K04354;K04354;K04354;K04354;K04354;K04354;K04354	GO:0000159//protein phosphatase type 2A complex;GO:0005654//nucleoplasm;GO:0005829//cytosol;GO:0045202//synapse;GO:0098978//glutamatergic synapse	GO:0005515//protein binding;GO:0019888//protein phosphatase regulator activity	GO:0006470//protein dephosphorylation;GO:0043278//response to morphine	--
	ENSG00000113719	5283	5308	5286	1654	1792	1706	187.256	195.947	197.197	76.898	78.593	77.514	193.467	77.6683	-1.31669	8.00161e-296	5.65843e-294	ERGIC1	endoplasmic reticulum-golgi intermediate compartment 1 [Source:HGNC Symbol;Acc:HGNC:29205]	-	-	-	-	GO:0000139//Golgi membrane;GO:0005654//nucleoplasm;GO:0005783//endoplasmic reticulum;GO:0005789//endoplasmic reticulum membrane;GO:0005793//endoplasmic reticulum-Golgi intermediate compartment;GO:0005794//Golgi apparatus;GO:0016020//membrane;GO:0030134//COPII-coated ER to Golgi transport vesicle;GO:0033116//endoplasmic reticulum-Golgi intermediate compartment membrane;GO:0043231//intracellular me…	GO:0005515//protein binding	GO:0006888//endoplasmic reticulum to Golgi vesicle-mediated transport;GO:0006890//retrograde vesicle-mediated transport, Golgi to endoplasmic reticulum;GO:0016192//vesicle-mediated transport;GO:0046907//intracellular transport	--
	ENSG00000198727	46211	45332	44111	22920	23692	22738	3979.24	4070.4	4003.95	2568.49	2546.83	2536.73	4017.86	2550.68	-0.655545	1.7171e-294	1.20899e-292	MT-CYB	mitochondrially encoded cytochrome b [Source:HGNC Symbol;Acc:HGNC:7427]	Metabolism;Human Diseases;Human Diseases;Human Diseases;Human Diseases;Human Diseases;Human Diseases;Organismal Systems;Human Diseases;Human Diseases;Human Diseases;Metabolism;Organismal Systems	Global and overview maps;Neurodegenerative disease;Neurodegenerative disease;Neurodegenerative disease;Neurodegenerative disease;Neurodegenerative disease;Neurodegenerative disease;Environmental adaptation;Cancer: overview;Cardiovascular disease;Endocrine and metabolic disease;Energy metabolism;Circulatory system	ko01100//Metabolic pathways;ko05022//Pathways of neurodegeneration - multiple diseases;ko05010//Alzheimer disease;ko05014//Amyotrophic lateral sclerosis;ko05016//Huntington disease;ko05020//Prion disease;ko05012//Parkinson disease;ko04714//Thermogenesis;ko05208//Chemical carcinogenesis - reactive oxygen species;ko05415//Diabetic cardiomyopathy;ko04932//Non-alcoholic fatty liver disease;ko00190//O…	K00412;K00412;K00412;K00412;K00412;K00412;K00412;K00412;K00412;K00412;K00412;K00412;K00412	GO:0005739//mitochondrion;GO:0005743//mitochondrial inner membrane;GO:0005750//mitochondrial respiratory chain complex III;GO:0016020//membrane;GO:0045275//respiratory chain complex III;GO:0070469//respirasome	GO:0008121//ubiquinol-cytochrome-c reductase activity;GO:0009055//electron transfer activity;GO:0016491//oxidoreductase activity;GO:0046872//metal ion binding	GO:0006122//mitochondrial electron transport, ubiquinol to cytochrome c;GO:0022904//respiratory electron transport chain;GO:0045333//cellular respiration;GO:1902600//proton transmembrane transport	--
	ENSG00000198899	76340	70295	68591	28501	29586	27264	11014	10575.4	10431.5	5351.32	5328.72	5096.25	10673.6	5258.76	-1.02126	2.07954e-294	1.45784e-292	MT-ATP6	mitochondrially encoded ATP synthase membrane subunit 6 [Source:HGNC Symbol;Acc:HGNC:7414]	Metabolism;Human Diseases;Human Diseases;Human Diseases;Human Diseases;Human Diseases;Human Diseases;Organismal Systems;Human Diseases;Human Diseases;Metabolism	Global and overview maps;Neurodegenerative disease;Neurodegenerative disease;Neurodegenerative disease;Neurodegenerative disease;Neurodegenerative disease;Neurodegenerative disease;Environmental adaptation;Cancer: overview;Cardiovascular disease;Energy metabolism	ko01100//Metabolic pathways;ko05022//Pathways of neurodegeneration - multiple diseases;ko05010//Alzheimer disease;ko05014//Amyotrophic lateral sclerosis;ko05016//Huntington disease;ko05020//Prion disease;ko05012//Parkinson disease;ko04714//Thermogenesis;ko05208//Chemical carcinogenesis - reactive oxygen species;ko05415//Diabetic cardiomyopathy;ko00190//Oxidative phosphorylation	K02126;K02126;K02126;K02126;K02126;K02126;K02126;K02126;K02126;K02126;K02126	GO:0005739//mitochondrion;GO:0005743//mitochondrial inner membrane;GO:0005753//mitochondrial proton-transporting ATP synthase complex;GO:0016020//membrane;GO:0045263//proton-transporting ATP synthase complex, coupling factor F(o)	GO:0005515//protein binding;GO:0015078//proton transmembrane transporter activity;GO:0046933//proton-transporting ATP synthase activity, rotational mechanism	GO:0006754//ATP biosynthetic process;GO:0006811//ion transport;GO:0015986//ATP synthesis coupled proton transport;GO:0042776//mitochondrial ATP synthesis coupled proton transport;GO:0055093//response to hyperoxia;GO:1902600//proton transmembrane transport	--
	ENSG00000138018	4673	4868	4769	11101	11799	11661	56.922	61.832	61.235	188.33	194.419	190.091	59.9963	190.947	1.67022	1.03541e-293	7.22734e-292	SELENOI	selenoprotein I [Source:HGNC Symbol;Acc:HGNC:29361]	Metabolism;Metabolism;Metabolism;Metabolism	Global and overview maps;Lipid metabolism;Lipid metabolism;Metabolism of other amino acids	ko01100//Metabolic pathways;ko00564//Glycerophospholipid metabolism;ko00565//Ether lipid metabolism;ko00440//Phosphonate and phosphinate metabolism	K00993;K00993;K00993;K00993	GO:0005783//endoplasmic reticulum;GO:0005789//endoplasmic reticulum membrane;GO:0005794//Golgi apparatus;GO:0016020//membrane	GO:0004307//ethanolaminephosphotransferase activity;GO:0016740//transferase activity;GO:0016780//phosphotransferase activity, for other substituted phosphate groups;GO:0046872//metal ion binding	GO:0006629//lipid metabolic process;GO:0006646//phosphatidylethanolamine biosynthetic process;GO:0008654//phospholipid biosynthetic process	--
	ENSG00000102893	2274	2204	2278	348	363	379	53.479	56.3	58.437	11.795	13.718	13.619	56.072	13.044	-2.10389	5.68361e-293	3.95023e-291	PHKB	phosphorylase kinase regulatory subunit beta [Source:HGNC Symbol;Acc:HGNC:8927]	Environmental Information Processing;Organismal Systems;Organismal Systems	Signal transduction;Endocrine system;Endocrine system	ko04020//Calcium signaling pathway;ko04910//Insulin signaling pathway;ko04922//Glucagon signaling pathway	K07190;K07190;K07190	GO:0005829//cytosol;GO:0005886//plasma membrane;GO:0005964//phosphorylase kinase complex;GO:0016020//membrane	GO:0005515//protein binding;GO:0005516//calmodulin binding	GO:0005975//carbohydrate metabolic process;GO:0005977//glycogen metabolic process;GO:0006091//generation of precursor metabolites and energy;GO:0006468//protein phosphorylation	--
	ENSG00000143549	16201	15734	15618	7282	7583	7323	1022.11	1057.27	1039.75	582.596	583.443	597.682	1039.71	587.907	-0.822519	6.82367e-293	4.72233e-291	TPM3	tropomyosin 3 [Source:HGNC Symbol;Acc:HGNC:12012]	Human Diseases;Organismal Systems;Human Diseases;Human Diseases;Organismal Systems;Human Diseases	Cancer: overview;Circulatory system;Cardiovascular disease;Cardiovascular disease;Circulatory system;Cancer: specific types	ko05200//Pathways in cancer;ko04261//Adrenergic signaling in cardiomyocytes;ko05414//Dilated cardiomyopathy;ko05410//Hypertrophic cardiomyopathy;ko04260//Cardiac muscle contraction;ko05216//Thyroid cancer	K09290;K09290;K09290;K09290;K09290;K09290	GO:0001725//stress fiber;GO:0005737//cytoplasm;GO:0005829//cytosol;GO:0005856//cytoskeleton;GO:0005862//muscle thin filament tropomyosin;GO:0005884//actin filament;GO:0015629//actin cytoskeleton;GO:0070062//extracellular exosome	GO:0003674//molecular_function;GO:0003779//actin binding;GO:0005515//protein binding;GO:0051015//actin filament binding	GO:0006936//muscle contraction;GO:0007015//actin filament organization	--
	ENSG00000149781	1965	1974	1906	157	191	216	76.47	80.545	78.211	7.953	9.416	11.005	78.4087	9.458	-3.05141	1.28731e-292	8.87096e-291	FERMT3	FERM domain containing kindlin 3 [Source:HGNC Symbol;Acc:HGNC:23151]	Organismal Systems	Immune system	ko04611//Platelet activation	K17084	GO:0002102//podosome;GO:0005576//extracellular region;GO:0016020//membrane;GO:0030055//cell-substrate junction;GO:0031093//platelet alpha granule lumen;GO:0042995//cell projection;GO:0070062//extracellular exosome;GO:0070161//anchoring junction	GO:0005178//integrin binding;GO:0005515//protein binding;GO:0008289//lipid binding	GO:0007155//cell adhesion;GO:0007159//leukocyte cell-cell adhesion;GO:0007160//cell-matrix adhesion;GO:0007229//integrin-mediated signaling pathway;GO:0030335//positive regulation of cell migration;GO:0033622//integrin activation;GO:0033632//regulation of cell-cell adhesion mediated by integrin;GO:0034446//substrate adhesion-dependent cell spreading;GO:0070527//platelet aggregation	--
	ENSG00000180875	3981	4020	3916	1098	1029	1127	93.664	98.624	97.12	33.619	30.223	34.354	96.4693	32.732	-1.55937	9.90417e-291	6.7961e-289	GREM2	gremlin 2, DAN family BMP antagonist [Source:HGNC Symbol;Acc:HGNC:17655]	Environmental Information Processing	Signal transduction	ko04350//TGF-beta signaling pathway	K23318	GO:0005576//extracellular region;GO:0005615//extracellular space	GO:0005125//cytokine activity;GO:0008201//heparin binding;GO:0036122//BMP binding;GO:0042802//identical protein binding;GO:0048018//receptor ligand activity	GO:0009887//animal organ morphogenesis;GO:0010172//embryonic body morphogenesis;GO:0019221//cytokine-mediated signaling pathway;GO:0030514//negative regulation of BMP signaling pathway;GO:0038098//sequestering of BMP from receptor via BMP binding;GO:0048263//determination of dorsal identity;GO:0060300//regulation of cytokine activity	--
	ENSG00000117593	2823	2784	2672	535	482	552	83.977	90.96	85.811	20.897	18.225	23.545	86.916	20.889	-2.05688	1.71086e-287	1.16901e-285	DARS2	aspartyl-tRNA synthetase 2, mitochondrial [Source:HGNC Symbol;Acc:HGNC:25538]	Genetic Information Processing	Translation	ko00970//Aminoacyl-tRNA biosynthesis	K01876	GO:0005654//nucleoplasm;GO:0005737//cytoplasm;GO:0005739//mitochondrion;GO:0005759//mitochondrial matrix	GO:0000049//tRNA binding;GO:0000166//nucleotide binding;GO:0003676//nucleic acid binding;GO:0004812//aminoacyl-tRNA ligase activity;GO:0004815//aspartate-tRNA ligase activity;GO:0005515//protein binding;GO:0005524//ATP binding;GO:0016874//ligase activity;GO:0042803//protein homodimerization activity;GO:0050560//aspartate-tRNA(Asn) ligase activity	GO:0006412//translation;GO:0006418//tRNA aminoacylation for protein translation;GO:0006422//aspartyl-tRNA aminoacylation;GO:0043039//tRNA aminoacylation;GO:0070145//mitochondrial asparaginyl-tRNA aminoacylation	--
	ENSG00000166803	1552	1568	1559	80	103	99	144.672	141.687	134.156	7.8	10.063	11.801	140.172	9.888	-3.82537	2.19487e-287	1.49343e-285	PCLAF	PCNA clamp associated factor [Source:HGNC Symbol;Acc:HGNC:28961]	-	-	-	-	GO:0005634//nucleus;GO:0005654//nucleoplasm;GO:0005737//cytoplasm;GO:0005813//centrosome;GO:0048471//perinuclear region of cytoplasm	GO:0003682//chromatin binding;GO:0005515//protein binding;GO:0060090//molecular adaptor activity	GO:0006260//DNA replication;GO:0006281//DNA repair;GO:0006974//cellular response to DNA damage stimulus;GO:0007098//centrosome cycle;GO:0009411//response to UV;GO:0019985//translesion synthesis;GO:0051726//regulation of cell cycle	--
	ENSG00000159593	2650	2646	2666	566	570	547	148.288	155.201	155.831	41.854	40.289	38.49	153.107	40.211	-1.92887	6.78265e-287	4.59574e-285	NAE1	NEDD8 activating enzyme E1 subunit 1 [Source:HGNC Symbol;Acc:HGNC:621]	Human Diseases	Neurodegenerative disease	ko05010//Alzheimer disease	K04532	GO:0005634//nucleus;GO:0005737//cytoplasm;GO:0005829//cytosol;GO:0005886//plasma membrane;GO:0016020//membrane;GO:0032991//protein-containing complex	GO:0004839//ubiquitin activating enzyme activity;GO:0005515//protein binding;GO:0008641//ubiquitin-like modifier activating enzyme activity;GO:0019781//NEDD8 activating enzyme activity;GO:0031625//ubiquitin protein ligase binding;GO:0046982//protein heterodimerization activity	GO:0006511//ubiquitin-dependent protein catabolic process;GO:0006915//apoptotic process;GO:0006974//cellular response to DNA damage stimulus;GO:0007049//cell cycle;GO:0007165//signal transduction;GO:0016567//protein ubiquitination;GO:0033314//mitotic DNA replication checkpoint signaling;GO:0042981//regulation of apoptotic process;GO:0043523//regulation of neuron apoptotic process;GO:0045116//prot…	--
	ENSG00000089820	1601	1663	1673	118	135	144	56.438	57.445	55.895	5.564	6.204	5.896	56.5927	5.888	-3.26477	1.04431e-286	7.04649e-285	ARHGAP4	Rho GTPase activating protein 4 [Source:HGNC Symbol;Acc:HGNC:674]	-	-	-	-	GO:0005654//nucleoplasm;GO:0005737//cytoplasm;GO:0005829//cytosol;GO:0005874//microtubule;GO:0030426//growth cone	GO:0005096//GTPase activator activity;GO:0005515//protein binding;GO:0042802//identical protein binding	GO:0007010//cytoskeleton organization;GO:0007165//signal transduction;GO:0007266//Rho protein signal transduction;GO:0007399//nervous system development;GO:0010764//negative regulation of fibroblast migration;GO:0030336//negative regulation of cell migration;GO:0030517//negative regulation of axon extension;GO:0051056//regulation of small GTPase mediated signal transduction	--
	ENSG00000124207	6461	6764	6501	2152	2232	2351	178.859	195.272	189.698	77.566	77.133	84.346	187.943	79.6817	-1.23798	8.2088e-286	5.51591e-284	CSE1L	chromosome segregation 1 like [Source:HGNC Symbol;Acc:HGNC:2431]	Human Diseases;Genetic Information Processing	Infectious disease: bacterial;Translation	ko05132//Salmonella infection;ko03013//Nucleocytoplasmic transport	K18423;K18423	GO:0005634//nucleus;GO:0005635//nuclear envelope;GO:0005654//nucleoplasm;GO:0005737//cytoplasm;GO:0005829//cytosol;GO:0016020//membrane;GO:0070062//extracellular exosome	GO:0005049//nuclear export signal receptor activity;GO:0005515//protein binding;GO:0031267//small GTPase binding	GO:0006606//protein import into nucleus;GO:0006611//protein export from nucleus;GO:0006886//intracellular protein transport;GO:0015031//protein transport	--
	ENSG00000103202	2862	2731	2807	586	534	506	278.644	277.445	288.595	74.979	65.248	64.3	281.561	68.1757	-2.04612	1.41793e-285	9.48844e-284	NME4	NME/NM23 nucleoside diphosphate kinase 4 [Source:HGNC Symbol;Acc:HGNC:7852]	Metabolism;Metabolism;Metabolism;Metabolism	Global and overview maps;Nucleotide metabolism;Xenobiotics biodegradation and metabolism;Nucleotide metabolism	ko01100//Metabolic pathways;ko00230//Purine metabolism;ko00983//Drug metabolism - other enzymes;ko00240//Pyrimidine metabolism	K00940;K00940;K00940;K00940	GO:0005739//mitochondrion;GO:0005743//mitochondrial inner membrane;GO:0005758//mitochondrial intermembrane space;GO:0005759//mitochondrial matrix;GO:0016020//membrane	GO:0000166//nucleotide binding;GO:0004550//nucleoside diphosphate kinase activity;GO:0005515//protein binding;GO:0005524//ATP binding;GO:0008289//lipid binding;GO:0016301//kinase activity;GO:0016740//transferase activity;GO:0046872//metal ion binding;GO:1901612//cardiolipin binding	GO:0006165//nucleoside diphosphate phosphorylation;GO:0006183//GTP biosynthetic process;GO:0006228//UTP biosynthetic process;GO:0006241//CTP biosynthetic process;GO:0006869//lipid transport;GO:0009116//nucleoside metabolic process;GO:0009117//nucleotide metabolic process;GO:0016310//phosphorylation	--
	ENSG00000072501	7786	7598	7380	2554	2736	2785	175.083	169.473	159.868	60.37	64.444	80.315	168.141	68.3763	-1.29811	1.42166e-284	9.47421e-283	SMC1A	structural maintenance of chromosomes 1A [Source:HGNC Symbol;Acc:HGNC:11111]	Cellular Processes;Cellular Processes	Cell growth and death;Cell growth and death	ko04114//Oocyte meiosis;ko04110//Cell cycle	K06636;K06636	GO:0000775//chromosome, centromeric region;GO:0000776//kinetochore;GO:0000794//condensed nuclear chromosome;GO:0005634//nucleus;GO:0005654//nucleoplasm;GO:0005694//chromosome;GO:0005829//cytosol;GO:0008278//cohesin complex;GO:0016363//nuclear matrix;GO:0030893//meiotic cohesin complex;GO:0097431//mitotic spindle pole	GO:0000166//nucleotide binding;GO:0003677//DNA binding;GO:0003682//chromatin binding;GO:0003723//RNA binding;GO:0005515//protein binding;GO:0005524//ATP binding;GO:0016887//ATP hydrolysis activity;GO:0036033//mediator complex binding;GO:0046982//protein heterodimerization activity	GO:0000070//mitotic sister chromatid segregation;GO:0006281//DNA repair;GO:0006974//cellular response to DNA damage stimulus;GO:0007049//cell cycle;GO:0007062//sister chromatid cohesion;GO:0007064//mitotic sister chromatid cohesion;GO:0009314//response to radiation;GO:0034087//establishment of mitotic sister chromatid cohesion;GO:0034089//establishment of meiotic sister chromatid cohesion;GO:0035…	--
	ENSG00000164535	284	313	330	2196	2513	2311	9.936	11.599	12.479	99.978	109.864	105.714	11.338	105.185	3.2137	2.06109e-283	1.36792e-281	DAGLB	diacylglycerol lipase beta [Source:HGNC Symbol;Acc:HGNC:28923]	Organismal Systems;Organismal Systems	Nervous system;Endocrine system	ko04723//Retrograde endocannabinoid signaling;ko04925//Aldosterone synthesis and secretion	K13806;K13806	GO:0005654//nucleoplasm;GO:0005765//lysosomal membrane;GO:0005886//plasma membrane;GO:0016020//membrane	GO:0004806//triglyceride lipase activity;GO:0005515//protein binding;GO:0016298//lipase activity;GO:0016787//hydrolase activity;GO:0046872//metal ion binding;GO:0047372//acylglycerol lipase activity	GO:0001516//prostaglandin biosynthetic process;GO:0006629//lipid metabolic process;GO:0006690//icosanoid metabolic process;GO:0007405//neuroblast proliferation;GO:0010898//positive regulation of triglyceride catabolic process;GO:0016042//lipid catabolic process;GO:0019369//arachidonic acid metabolic process;GO:0022008//neurogenesis;GO:0042136//neurotransmitter biosynthetic process;GO:0046340//dia…	--
	ENSG00000176994	1102	1160	1076	4005	4202	4362	13.05	14.324	13.431	61.721	62.118	66.923	13.6017	63.5873	2.22496	6.04961e-283	3.99867e-281	SMCR8	SMCR8-C9orf72 complex subunit [Source:HGNC Symbol;Acc:HGNC:17921]	Human Diseases;Human Diseases;Cellular Processes	Neurodegenerative disease;Neurodegenerative disease;Transport and catabolism	ko05022//Pathways of neurodegeneration - multiple diseases;ko05014//Amyotrophic lateral sclerosis;ko04140//Autophagy - animal	K23611;K23611;K23611	GO:0000785//chromatin;GO:0005634//nucleus;GO:0005654//nucleoplasm;GO:0005737//cytoplasm;GO:0032045//guanyl-nucleotide exchange factor complex;GO:0042995//cell projection;GO:0045202//synapse;GO:0098793//presynapse;GO:0098794//postsynapse;GO:1990316//Atg1/ULK1 kinase complex	GO:0004860//protein kinase inhibitor activity;GO:0005085//guanyl-nucleotide exchange factor activity;GO:0005096//GTPase activator activity;GO:0005515//protein binding;GO:0019901//protein kinase binding	GO:0006469//negative regulation of protein kinase activity;GO:0006914//autophagy;GO:0010506//regulation of autophagy;GO:0010629//negative regulation of gene expression;GO:0016242//negative regulation of macroautophagy;GO:0032008//positive regulation of TOR signaling;GO:0043547//positive regulation of GTPase activity;GO:0045920//negative regulation of exocytosis;GO:0050777//negative regulation of …	--
	ENSG00000277586	2266	2411	2382	363	414	369	62.12	68.92	68.834	12.951	14.168	13.106	66.6247	13.4083	-2.31293	4.81354e-282	3.16872e-280	NEFL	neurofilament light chain [Source:HGNC Symbol;Acc:HGNC:7739]	Human Diseases;Human Diseases	Neurodegenerative disease;Neurodegenerative disease	ko05022//Pathways of neurodegeneration - multiple diseases;ko05014//Amyotrophic lateral sclerosis	K04572;K04572	GO:0005737//cytoplasm;GO:0005829//cytosol;GO:0005856//cytoskeleton;GO:0005882//intermediate filament;GO:0005883//neurofilament;GO:0030424//axon;GO:0030426//growth cone;GO:0031594//neuromuscular junction;GO:0042995//cell projection;GO:0043005//neuron projection;GO:0098685//Schaffer collateral - CA1 synapse;GO:0098981//cholinergic synapse;GO:0099160//postsynaptic intermediate filament cytoskeleton;…	GO:0005200//structural constituent of cytoskeleton;GO:0005515//protein binding;GO:0019904//protein domain specific binding;GO:0030674//protein-macromolecule adaptor activity;GO:0042802//identical protein binding;GO:0043274//phospholipase binding;GO:0044877//protein-containing complex binding;GO:0099184//structural constituent of postsynaptic intermediate filament cytoskeleton	GO:0000226//microtubule cytoskeleton organization;GO:0007409//axonogenesis;GO:0008089//anterograde axonal transport;GO:0008090//retrograde axonal transport;GO:0009636//response to toxic substance;GO:0010033//response to organic substance;GO:0014012//peripheral nervous system axon regeneration;GO:0019896//axonal transport of mitochondrion;GO:0021510//spinal cord development;GO:0021766//hippocampus…	--
	ENSG00000165092	2795	2850	2819	594	564	636	131.018	140.98	139.294	37.78	33.004	38.625	137.097	36.4697	-1.91043	1.54754e-281	1.01461e-279	ALDH1A1	aldehyde dehydrogenase 1 family member A1 [Source:HGNC Symbol;Acc:HGNC:402]	Metabolism;Metabolism	Global and overview maps;Metabolism of cofactors and vitamins	ko01100//Metabolic pathways;ko00830//Retinol metabolism	K07249;K07249	GO:0005737//cytoplasm;GO:0005829//cytosol;GO:0030424//axon;GO:0042995//cell projection;GO:0045202//synapse;GO:0070062//extracellular exosome	GO:0000166//nucleotide binding;GO:0001758//retinal dehydrogenase activity;GO:0004029//aldehyde dehydrogenase (NAD+) activity;GO:0005096//GTPase activator activity;GO:0005497//androgen binding;GO:0005515//protein binding;GO:0016491//oxidoreductase activity;GO:0016620//oxidoreductase activity, acting on the aldehyde or oxo group of donors, NAD or NADP as acceptor;GO:0018479//benzaldehyde dehydrogen…	GO:0001523//retinoid metabolic process;GO:0006081//cellular aldehyde metabolic process;GO:0006629//lipid metabolic process;GO:0009449//gamma-aminobutyric acid biosynthetic process;GO:0030392//fructosamine catabolic process;GO:0036438//maintenance of lens transparency;GO:0042572//retinol metabolic process;GO:0110095//cellular detoxification of aldehyde;GO:0120163//negative regulation of cold-induc…	--
	ENSG00000087086	80213	74461	75435	32118	33737	30381	9048.3	8758.48	8969.79	4714.96	4750.86	4440.09	8925.52	4635.31	-0.945272	2.30217e-281	1.50328e-279	FTL	ferritin light chain [Source:HGNC Symbol;Acc:HGNC:3999]	Cellular Processes;Organismal Systems;Cellular Processes	Cell growth and death;Digestive system;Cell growth and death	ko04217//Necroptosis;ko04978//Mineral absorption;ko04216//Ferroptosis	K13625;K13625;K13625	GO:0005576//extracellular region;GO:0005737//cytoplasm;GO:0005829//cytosol;GO:0008043//intracellular ferritin complex;GO:0016020//membrane;GO:0035578//azurophil granule lumen;GO:0044754//autolysosome;GO:0070062//extracellular exosome	GO:0005506//iron ion binding;GO:0005515//protein binding;GO:0008198//ferrous iron binding;GO:0008199//ferric iron binding;GO:0042802//identical protein binding;GO:0046872//metal ion binding	GO:0006826//iron ion transport;GO:0006879//cellular iron ion homeostasis;GO:0006880//intracellular sequestering of iron ion	--
	ENSG00000155438	1592	1670	1555	4900	5112	5124	135.198	139.899	125.98	482.101	477.126	483.381	133.692	480.869	1.84673	3.41768e-281	2.22273e-279	NIFK	nucleolar protein interacting with the FHA domain of MKI67 [Source:HGNC Symbol;Acc:HGNC:17838]	-	-	-	-	GO:0000794//condensed nuclear chromosome;GO:0005634//nucleus;GO:0005654//nucleoplasm;GO:0005694//chromosome;GO:0005730//nucleolus;GO:0005737//cytoplasm	GO:0003676//nucleic acid binding;GO:0003723//RNA binding;GO:0005515//protein binding	GO:0000463//maturation of LSU-rRNA from tricistronic rRNA transcript (SSU-rRNA, 5.8S rRNA, LSU-rRNA);GO:0009303//rRNA transcription;GO:0016072//rRNA metabolic process;GO:0065003//protein-containing complex assembly	--
	ENSG00000131711	8391	8317	8131	2986	3168	3262	81.606	82.519	88.556	40.521	39.492	38.826	84.227	39.613	-1.08831	6.25973e-281	4.0548e-279	MAP1B	microtubule associated protein 1B [Source:HGNC Symbol;Acc:HGNC:6836]	-	-	-	-	GO:0001750//photoreceptor outer segment;GO:0005737//cytoplasm;GO:0005829//cytosol;GO:0005856//cytoskeleton;GO:0005874//microtubule;GO:0005875//microtubule associated complex;GO:0005886//plasma membrane;GO:0014069//postsynaptic density;GO:0030424//axon;GO:0030425//dendrite;GO:0030426//growth cone;GO:0036477//somatodendritic compartment;GO:0042995//cell projection;GO:0043025//neuronal cell body;GO:…	GO:0003779//actin binding;GO:0005198//structural molecule activity;GO:0005515//protein binding;GO:0005543//phospholipid binding;GO:0008017//microtubule binding;GO:0044877//protein-containing complex binding	GO:0000226//microtubule cytoskeleton organization;GO:0001578//microtubule bundle formation;GO:0001764//neuron migration;GO:0007026//negative regulation of microtubule depolymerization;GO:0007399//nervous system development;GO:0007409//axonogenesis;GO:0007416//synapse assembly;GO:0009410//response to xenobiotic stimulus;GO:0009612//response to mechanical stimulus;GO:0009743//response to carbohydra…	--
	ENSG00000146963	1022	981	1088	4255	4023	3912	41.547	39.523	49.895	250.812	214.087	224.43	43.655	229.776	2.39601	4.19571e-280	2.70698e-278	LUC7L2	LUC7 like 2, pre-mRNA splicing factor [Source:HGNC Symbol;Acc:HGNC:21608]	-	-	-	-	GO:0005634//nucleus;GO:0005654//nucleoplasm;GO:0005685//U1 snRNP;GO:0016607//nuclear speck;GO:0071004//U2-type prespliceosome	GO:0003723//RNA binding;GO:0003729//mRNA binding;GO:0005515//protein binding;GO:0019899//enzyme binding	GO:0006376//mRNA splice site selection	--
	ENSG00000159216	655	700	639	2927	2931	3051	10.413	11.438	9.644	63.444	56.918	60.221	10.4983	60.1943	2.51947	7.1422e-280	4.58972e-278	RUNX1	RUNX family transcription factor 1 [Source:HGNC Symbol;Acc:HGNC:10471]	Human Diseases;Human Diseases;Cellular Processes;Organismal Systems;Human Diseases;Human Diseases	Cancer: overview;Cancer: overview;Cellular community - eukaryotes;Immune system;Cancer: specific types;Cancer: specific types	ko05200//Pathways in cancer;ko05202//Transcriptional misregulation in cancer;ko04530//Tight junction;ko04659//Th17 cell differentiation;ko05220//Chronic myeloid leukemia;ko05221//Acute myeloid leukemia	K08367;K08367;K08367;K08367;K08367;K08367	GO:0000785//chromatin;GO:0005634//nucleus;GO:0005654//nucleoplasm;GO:0016513//core-binding factor complex;GO:0043231//intracellular membrane-bounded organelle	GO:0000976//transcription cis-regulatory region binding;GO:0000977//RNA polymerase II transcription regulatory region sequence-specific DNA binding;GO:0000978//RNA polymerase II cis-regulatory region sequence-specific DNA binding;GO:0000981//DNA-binding transcription factor activity, RNA polymerase II-specific;GO:0001222//transcription corepressor binding;GO:0001223//transcription coactivator bin…	GO:0000122//negative regulation of transcription by RNA polymerase II;GO:0002573//myeloid leukocyte differentiation;GO:0006355//regulation of transcription, DNA-templated;GO:0006357//regulation of transcription by RNA polymerase II;GO:0010755//regulation of plasminogen activation;GO:0030097//hemopoiesis;GO:0030099//myeloid cell differentiation;GO:0030182//neuron differentiation;GO:0030854//positi…	Runt
	ENSG00000135919	11068	11123	10947	5012	5178	4985	490.452	514.375	514.036	287.839	286.037	285.018	506.288	286.298	-0.82244	2.80506e-279	1.79546e-277	SERPINE2	serpin family E member 2 [Source:HGNC Symbol;Acc:HGNC:8951]	-	-	-	-	GO:0005576//extracellular region;GO:0005615//extracellular space;GO:0005829//cytosol;GO:0031091//platelet alpha granule;GO:0031594//neuromuscular junction;GO:0062023//collagen-containing extracellular matrix;GO:1903561//extracellular vesicle	GO:0004867//serine-type endopeptidase inhibitor activity;GO:0005102//signaling receptor binding;GO:0005515//protein binding;GO:0005539//glycosaminoglycan binding;GO:0008201//heparin binding;GO:0030414//peptidase inhibitor activity	GO:0007399//nervous system development;GO:0007596//blood coagulation;GO:0008285//negative regulation of cell population proliferation;GO:0009611//response to wounding;GO:0010466//negative regulation of peptidase activity;GO:0010544//negative regulation of platelet activation;GO:0010757//negative regulation of plasminogen activation;GO:0010766//negative regulation of sodium ion transport;GO:001095…	--
	ENSG00000119508	444	392	403	2345	2370	2317	8.186	7.288	7.477	54.475	52.593	54.293	7.65033	53.787	2.81366	1.41985e-278	9.05239e-277	NR4A3	nuclear receptor subfamily 4 group A member 3 [Source:HGNC Symbol;Acc:HGNC:7982]	Human Diseases	Cancer: overview	ko05202//Transcriptional misregulation in cancer	K08559	GO:0000785//chromatin;GO:0005634//nucleus;GO:0005654//nucleoplasm;GO:0005667//transcription regulator complex	GO:0000978//RNA polymerase II cis-regulatory region sequence-specific DNA binding;GO:0000981//DNA-binding transcription factor activity, RNA polymerase II-specific;GO:0001228//DNA-binding transcription activator activity, RNA polymerase II-specific;GO:0003677//DNA binding;GO:0003700//DNA-binding transcription factor activity;GO:0003707//steroid hormone receptor activity;GO:0004879//nuclear recept…	GO:0000122//negative regulation of transcription by RNA polymerase II;GO:0006351//transcription, DNA-templated;GO:0006355//regulation of transcription, DNA-templated;GO:0006357//regulation of transcription by RNA polymerase II;GO:0007369//gastrulation;GO:0009444//pyruvate oxidation;GO:0010613//positive regulation of cardiac muscle hypertrophy;GO:0010828//positive regulation of glucose transmembra…	NGFIB-like
	ENSG00000149485	7600	7636	7299	2637	2840	2823	173.316	184.586	175.673	77.693	82.755	83.095	177.858	81.181	-1.13151	3.64662e-277	2.31582e-275	FADS1	fatty acid desaturase 1 [Source:HGNC Symbol;Acc:HGNC:3574]	Metabolism;Metabolism;Metabolism	Global and overview maps;Global and overview maps;Lipid metabolism	ko01100//Metabolic pathways;ko01212//Fatty acid metabolism;ko01040//Biosynthesis of unsaturated fatty acids	K10224;K10224;K10224	GO:0005739//mitochondrion;GO:0005783//endoplasmic reticulum;GO:0005789//endoplasmic reticulum membrane;GO:0016020//membrane;GO:0043231//intracellular membrane-bounded organelle	GO:0000248//C-5 sterol desaturase activity;GO:0016213//linoleoyl-CoA desaturase activity;GO:0016491//oxidoreductase activity;GO:0016705//oxidoreductase activity, acting on paired donors, with incorporation or reduction of molecular oxygen;GO:0016717//oxidoreductase activity, acting on paired donors, with oxidation of a pair of donors resulting in the reduction of molecular oxygen to two molecules…	GO:0006355//regulation of transcription, DNA-templated;GO:0006629//lipid metabolic process;GO:0006631//fatty acid metabolic process;GO:0006633//fatty acid biosynthetic process;GO:0006636//unsaturated fatty acid biosynthetic process;GO:0007267//cell-cell signaling;GO:0008610//lipid biosynthetic process;GO:0008654//phospholipid biosynthetic process;GO:0009267//cellular response to starvation;GO:003…	--
	ENSG00000023909	4376	4436	4166	1283	1292	1321	98.063	104.235	99.779	39.801	38.404	40.862	100.692	39.689	-1.34314	9.01577e-277	5.70318e-275	GCLM	glutamate-cysteine ligase modifier subunit [Source:HGNC Symbol;Acc:HGNC:4312]	Metabolism;Metabolism;Metabolism;Cellular Processes	Global and overview maps;Metabolism of other amino acids;Amino acid metabolism;Cell growth and death	ko01100//Metabolic pathways;ko00480//Glutathione metabolism;ko00270//Cysteine and methionine metabolism;ko04216//Ferroptosis	K11205;K11205;K11205;K11205	GO:0005829//cytosol;GO:0017109//glutamate-cysteine ligase complex	GO:0004357//glutamate-cysteine ligase activity;GO:0005515//protein binding;GO:0030234//enzyme regulator activity;GO:0035226//glutamate-cysteine ligase catalytic subunit binding;GO:0044877//protein-containing complex binding	GO:0006534//cysteine metabolic process;GO:0006536//glutamate metabolic process;GO:0006749//glutathione metabolic process;GO:0006750//glutathione biosynthetic process;GO:0006979//response to oxidative stress;GO:0007584//response to nutrient;GO:0008637//apoptotic mitochondrial changes;GO:0009410//response to xenobiotic stimulus;GO:0014823//response to activity;GO:0035229//positive regulation of glu…	--
	ENSG00000130402	8589	8550	8758	3189	3431	3104	227.069	232.778	244.456	108.214	114.682	105.757	234.768	109.551	-1.09963	9.9032e-277	6.24017e-275	ACTN4	actinin alpha 4 [Source:HGNC Symbol;Acc:HGNC:166]	Human Diseases;Cellular Processes;Human Diseases;Cellular Processes;Cellular Processes;Human Diseases;Organismal Systems;Human Diseases;Cellular Processes	Infectious disease: bacterial;Cell motility;Cancer: overview;Cellular community - eukaryotes;Cellular community - eukaryotes;Immune disease;Immune system;Infectious disease: parasitic;Cellular community - eukaryotes	ko05131//Shigellosis;ko04810//Regulation of actin cytoskeleton;ko05203//Viral carcinogenesis;ko04510//Focal adhesion;ko04530//Tight junction;ko05322//Systemic lupus erythematosus;ko04670//Leukocyte transendothelial migration;ko05146//Amoebiasis;ko04520//Adherens junction	K05699;K05699;K05699;K05699;K05699;K05699;K05699;K05699;K05699	GO:0005576//extracellular region;GO:0005615//extracellular space;GO:0005634//nucleus;GO:0005737//cytoplasm;GO:0005856//cytoskeleton;GO:0005886//plasma membrane;GO:0005925//focal adhesion;GO:0015629//actin cytoskeleton;GO:0030018//Z disc;GO:0030054//cell junction;GO:0030864//cortical actin cytoskeleton;GO:0031093//platelet alpha granule lumen;GO:0031143//pseudopodium;GO:0032991//protein-containing…	GO:0000977//RNA polymerase II transcription regulatory region sequence-specific DNA binding;GO:0001882//nucleoside binding;GO:0003713//transcription coactivator activity;GO:0003723//RNA binding;GO:0003779//actin binding;GO:0005178//integrin binding;GO:0005509//calcium ion binding;GO:0005515//protein binding;GO:0008092//cytoskeletal protein binding;GO:0016922//nuclear receptor binding;GO:0030374//…	GO:0015031//protein transport;GO:0030036//actin cytoskeleton organization;GO:0030050//vesicle transport along actin filament;GO:0030335//positive regulation of cell migration;GO:0032417//positive regulation of sodium:proton antiporter activity;GO:0033209//tumor necrosis factor-mediated signaling pathway;GO:0035357//peroxisome proliferator activated receptor signaling pathway;GO:0042981//regulatio…	--
	ENSG00000150347	70	81	76	1432	1521	1482	1.059	1.111	1.173	30.941	31.26	29.874	1.11433	30.6917	4.78359	1.57497e-276	9.88571e-275	ARID5B	AT-rich interaction domain 5B [Source:HGNC Symbol;Acc:HGNC:17362]	-	-	-	-	GO:0005634//nucleus;GO:0005654//nucleoplasm	GO:0000976//transcription cis-regulatory region binding;GO:0003677//DNA binding;GO:0003713//transcription coactivator activity;GO:0005515//protein binding	GO:0000122//negative regulation of transcription by RNA polymerase II;GO:0001822//kidney development;GO:0001889//liver development;GO:0006357//regulation of transcription by RNA polymerase II;GO:0006807//nitrogen compound metabolic process;GO:0008584//male gonad development;GO:0008585//female gonad development;GO:0009791//post-embryonic development;GO:0010761//fibroblast migration;GO:0030325//adr…	ARID
	ENSG00000167978	7860	7678	8055	16123	16644	16731	94.038	95.67	101.982	267.911	264.8	276.8	97.23	269.837	1.47261	6.4116e-276	4.00886e-274	SRRM2	serine/arginine repetitive matrix 2 [Source:HGNC Symbol;Acc:HGNC:16639]	-	-	-	-	GO:0005634//nucleus;GO:0005654//nucleoplasm;GO:0005681//spliceosomal complex;GO:0015030//Cajal body;GO:0016607//nuclear speck;GO:0071005//U2-type precatalytic spliceosome;GO:0071007//U2-type catalytic step 2 spliceosome;GO:0071013//catalytic step 2 spliceosome	GO:0003723//RNA binding;GO:0003729//mRNA binding;GO:0005515//protein binding;GO:0070742//C2H2 zinc finger domain binding	GO:0000398//mRNA splicing, via spliceosome;GO:0006397//mRNA processing;GO:0008380//RNA splicing	--
	ENSG00000138685	2436	2459	2270	6572	6816	6921	38.628	40.179	37.898	163.633	163.824	172.347	38.9017	166.601	2.0985	1.6671e-274	1.03835e-272	FGF2	fibroblast growth factor 2 [Source:HGNC Symbol;Acc:HGNC:3676]	Human Diseases;Environmental Information Processing;Environmental Information Processing;Environmental Information Processing;Environmental Information Processing;Cellular Processes;Environmental Information Processing;Human Diseases;Human Diseases;Human Diseases;Human Diseases;Human Diseases;Cellular Processes;Human Diseases;Human Diseases	Cancer: overview;Signal transduction;Signal transduction;Signal transduction;Signal transduction;Cell motility;Signal transduction;Cancer: overview;Cancer: overview;Infectious disease: viral;Cancer: specific types;Cancer: specific types;Cellular community - eukaryotes;Drug resistance: antineoplastic;Cancer: specific types	ko05200//Pathways in cancer;ko04151//PI3K-Akt signaling pathway;ko04010//MAPK signaling pathway;ko04020//Calcium signaling pathway;ko04014//Ras signaling pathway;ko04810//Regulation of actin cytoskeleton;ko04015//Rap1 signaling pathway;ko05205//Proteoglycans in cancer;ko05207//Chemical carcinogenesis - receptor activation;ko05167//Kaposi sarcoma-associated herpesvirus infection;ko05226//Gastric c…	K18497;K18497;K18497;K18497;K18497;K18497;K18497;K18497;K18497;K18497;K18497;K18497;K18497;K18497;K18497	GO:0005576//extracellular region;GO:0005615//extracellular space;GO:0005634//nucleus;GO:0005737//cytoplasm	GO:0005104//fibroblast growth factor receptor binding;GO:0005125//cytokine activity;GO:0005178//integrin binding;GO:0005515//protein binding;GO:0008083//growth factor activity;GO:0008201//heparin binding;GO:0019956//chemokine binding;GO:0030374//nuclear receptor coactivator activity;GO:0042056//chemoattractant activity;GO:0042802//identical protein binding;GO:0090722//receptor-receptor interaction	GO:0001525//angiogenesis;GO:0001649//osteoblast differentiation;GO:0001658//branching involved in ureteric bud morphogenesis;GO:0001759//organ induction;GO:0001934//positive regulation of protein phosphorylation;GO:0001935//endothelial cell proliferation;GO:0001938//positive regulation of endothelial cell proliferation;GO:0002042//cell migration involved in sprouting angiogenesis;GO:0002052//posi…	--
	ENSG00000137801	79	79	62	1446	1449	1526	1.31	1.393	0.824	25.893	24.551	25.415	1.17567	25.2863	4.42681	2.20557e-272	1.36847e-270	THBS1	thrombospondin 1 [Source:HGNC Symbol;Acc:HGNC:11785]	Environmental Information Processing;Human Diseases;Environmental Information Processing;Human Diseases;Cellular Processes;Human Diseases;Cellular Processes;Environmental Information Processing;Environmental Information Processing;Cellular Processes;Human Diseases;Human Diseases	Signal transduction;Infectious disease: viral;Signal transduction;Cancer: overview;Cellular community - eukaryotes;Cancer: overview;Transport and catabolism;Signal transduction;Signaling molecules and interaction;Cell growth and death;Infectious disease: parasitic;Cancer: specific types	ko04151//PI3K-Akt signaling pathway;ko05165//Human papillomavirus infection;ko04015//Rap1 signaling pathway;ko05205//Proteoglycans in cancer;ko04510//Focal adhesion;ko05206//MicroRNAs in cancer;ko04145//Phagosome;ko04350//TGF-beta signaling pathway;ko04512//ECM-receptor interaction;ko04115//p53 signaling pathway;ko05144//Malaria;ko05219//Bladder cancer	K16857;K16857;K16857;K16857;K16857;K16857;K16857;K16857;K16857;K16857;K16857;K16857	GO:0005576//extracellular region;GO:0005577//fibrinogen complex;GO:0005615//extracellular space;GO:0005783//endoplasmic reticulum;GO:0005788//endoplasmic reticulum lumen;GO:0009897//external side of plasma membrane;GO:0009986//cell surface;GO:0016529//sarcoplasmic reticulum;GO:0030141//secretory granule;GO:0031012//extracellular matrix;GO:0031091//platelet alpha granule;GO:0031093//platelet alpha…	GO:0001786//phosphatidylserine binding;GO:0001968//fibronectin binding;GO:0002020//protease binding;GO:0004866//endopeptidase inhibitor activity;GO:0005178//integrin binding;GO:0005201//extracellular matrix structural constituent;GO:0005509//calcium ion binding;GO:0005515//protein binding;GO:0008201//heparin binding;GO:0017134//fibroblast growth factor binding;GO:0030169//low-density lipoprotein …	GO:0001525//angiogenesis;GO:0001666//response to hypoxia;GO:0001937//negative regulation of endothelial cell proliferation;GO:0001953//negative regulation of cell-matrix adhesion;GO:0002040//sprouting angiogenesis;GO:0002544//chronic inflammatory response;GO:0002581//negative regulation of antigen processing and presentation of peptide or polysaccharide antigen via MHC class II;GO:0002605//negati…	--
	ENSG00000087842	2159	2158	2353	344	365	355	164.275	170.895	187.587	33.952	33.713	35.072	174.252	34.2457	-2.34718	1.45807e-271	9.0122e-270	PIR	pirin [Source:HGNC Symbol;Acc:HGNC:30048]	-	-	-	-	GO:0005634//nucleus;GO:0005654//nucleoplasm;GO:0005737//cytoplasm;GO:0005829//cytosol;GO:0016604//nuclear body	GO:0003712//transcription coregulator activity;GO:0005515//protein binding;GO:0008127//quercetin 2,3-dioxygenase activity;GO:0016491//oxidoreductase activity;GO:0046872//metal ion binding;GO:0051213//dioxygenase activity	GO:0006366//transcription by RNA polymerase II;GO:0007586//digestion;GO:0030099//myeloid cell differentiation;GO:0030224//monocyte differentiation	--
	ENSG00000175792	4576	4529	4336	1410	1444	1408	237.858	244.255	236.833	95.116	94.499	94.579	239.649	94.7313	-1.33901	7.84614e-271	4.83119e-269	RUVBL1	RuvB like AAA ATPase 1 [Source:HGNC Symbol;Acc:HGNC:10474]	Environmental Information Processing	Signal transduction	ko04310//Wnt signaling pathway	K04499	GO:0000786//nucleosome;GO:0000812//Swr1 complex;GO:0005634//nucleus;GO:0005654//nucleoplasm;GO:0005737//cytoplasm;GO:0005815//microtubule organizing center;GO:0005829//cytosol;GO:0005856//cytoskeleton;GO:0016020//membrane;GO:0016363//nuclear matrix;GO:0031011//Ino80 complex;GO:0035267//NuA4 histone acetyltransferase complex;GO:0070062//extracellular exosome;GO:0071339//MLL1 complex;GO:0097255//R2…	GO:0000166//nucleotide binding;GO:0001094//TFIID-class transcription factor complex binding;GO:0003678//DNA helicase activity;GO:0003713//transcription coactivator activity;GO:0004386//helicase activity;GO:0005515//protein binding;GO:0005524//ATP binding;GO:0008094//ATP-dependent activity, acting on DNA;GO:0016787//hydrolase activity;GO:0016887//ATP hydrolysis activity;GO:0017025//TBP-class prote…	GO:0000492//box C/D snoRNP assembly;GO:0000723//telomere maintenance;GO:0006275//regulation of DNA replication;GO:0006281//DNA repair;GO:0006282//regulation of DNA repair;GO:0006310//DNA recombination;GO:0006325//chromatin organization;GO:0006338//chromatin remodeling;GO:0006355//regulation of transcription, DNA-templated;GO:0006357//regulation of transcription by RNA polymerase II;GO:0006974//ce…	--
	ENSG00000120784	175	150	148	1593	1699	1704	5.617	4.815	3.496	60.258	60.138	65.213	4.64267	61.8697	3.73621	8.38292e-271	5.14216e-269	ZFP30	ZFP30 zinc finger protein [Source:HGNC Symbol;Acc:HGNC:29555]	Human Diseases	Infectious disease: viral	ko05168//Herpes simplex virus 1 infection	K09228	GO:0005634//nucleus	GO:0000978//RNA polymerase II cis-regulatory region sequence-specific DNA binding;GO:0003677//DNA binding;GO:0046872//metal ion binding	GO:0006355//regulation of transcription, DNA-templated	zf-C2H2
	ENSG00000164904	1550	1547	1490	99	129	109	81.252	84.782	81.788	7.287	8.699	7.93	82.6073	7.972	-3.37326	4.61395e-269	2.81956e-267	ALDH7A1	aldehyde dehydrogenase 7 family member A1 [Source:HGNC Symbol;Acc:HGNC:877]	Metabolism;Human Diseases;Metabolism;Metabolism;Metabolism;Metabolism;Metabolism;Metabolism;Metabolism;Metabolism;Metabolism;Metabolism;Metabolism;Metabolism	Global and overview maps;Endocrine and metabolic disease;Carbohydrate metabolism;Amino acid metabolism;Lipid metabolism;Amino acid metabolism;Amino acid metabolism;Carbohydrate metabolism;Amino acid metabolism;Lipid metabolism;Amino acid metabolism;Metabolism of other amino acids;Carbohydrate metabolism;Amino acid metabolism	ko01100//Metabolic pathways;ko04936//Alcoholic liver disease;ko00010//Glycolysis / Gluconeogenesis;ko00310//Lysine degradation;ko00561//Glycerolipid metabolism;ko00330//Arginine and proline metabolism;ko00280//Valine, leucine and isoleucine degradation;ko00620//Pyruvate metabolism;ko00380//Tryptophan metabolism;ko00071//Fatty acid degradation;ko00260//Glycine, serine and threonine metabolism;ko00…	K14085;K14085;K14085;K14085;K14085;K14085;K14085;K14085;K14085;K14085;K14085;K14085;K14085;K14085	GO:0005634//nucleus;GO:0005737//cytoplasm;GO:0005739//mitochondrion;GO:0005759//mitochondrial matrix;GO:0005829//cytosol;GO:0070062//extracellular exosome	GO:0004029//aldehyde dehydrogenase (NAD+) activity;GO:0004043//L-aminoadipate-semialdehyde dehydrogenase activity;GO:0005515//protein binding;GO:0008802//betaine-aldehyde dehydrogenase activity;GO:0016491//oxidoreductase activity;GO:0016620//oxidoreductase activity, acting on the aldehyde or oxo group of donors, NAD or NADP as acceptor;GO:0042802//identical protein binding;GO:0043878//glyceraldeh…	GO:0006081//cellular aldehyde metabolic process;GO:0007605//sensory perception of sound;GO:0019285//glycine betaine biosynthetic process from choline;GO:0042426//choline catabolic process	--
	ENSG00000099860	817	839	738	3934	4099	3550	62.895	62.696	57.358	370.167	370.345	331.692	60.983	357.401	2.55107	1.42831e-268	8.6955e-267	GADD45B	growth arrest and DNA damage inducible beta [Source:HGNC Symbol;Acc:HGNC:4096]	Human Diseases;Environmental Information Processing;Human Diseases;Human Diseases;Human Diseases;Cellular Processes;Human Diseases;Human Diseases;Cellular Processes;Environmental Information Processing;Cellular Processes;Environmental Information Processing;Human Diseases;Human Diseases;Human Diseases;Human Diseases;Human Diseases;Cellular Processes;Human Diseases;Human Diseases;Human Diseases;Hu…	Cancer: overview;Signal transduction;Infectious disease: viral;Cancer: overview;Cancer: specific types;Cell growth and death;Cancer: specific types;Cancer: specific types;Cell growth and death;Signal transduction;Cell growth and death;Signal transduction;Cancer: specific types;Cancer: specific types;Cancer: specific types;Cancer: specific types;Cancer: specific types;Cell growth and death;Cancer:…	ko05200//Pathways in cancer;ko04010//MAPK signaling pathway;ko05169//Epstein-Barr virus infection;ko05202//Transcriptional misregulation in cancer;ko05225//Hepatocellular carcinoma;ko04218//Cellular senescence;ko05226//Gastric cancer;ko05224//Breast cancer;ko04210//Apoptosis;ko04068//FoxO signaling pathway;ko04110//Cell cycle;ko04064//NF-kappa B signaling pathway;ko05222//Small cell lung cancer;k…	K04402;K04402;K04402;K04402;K04402;K04402;K04402;K04402;K04402;K04402;K04402;K04402;K04402;K04402;K04402;K04402;K04402;K04402;K04402;K04402;K04402;K04402;K04402	GO:0005634//nucleus;GO:0005737//cytoplasm	GO:0005515//protein binding	GO:0006469//negative regulation of protein kinase activity;GO:0006915//apoptotic process;GO:0030154//cell differentiation;GO:0043065//positive regulation of apoptotic process;GO:0043410//positive regulation of MAPK cascade;GO:0046330//positive regulation of JNK cascade;GO:0051726//regulation of cell cycle;GO:1900745//positive regulation of p38MAPK cascade	--
	ENSG00000205213	3215	3311	3078	678	762	749	60.23	65.27	60.782	16.605	18.501	18.236	62.094	17.7807	-1.80414	2.55671e-267	1.55069e-265	LGR4	leucine rich repeat containing G protein-coupled receptor 4 [Source:HGNC Symbol;Acc:HGNC:13299]	Environmental Information Processing	Signal transduction	ko04310//Wnt signaling pathway	K04309	GO:0005886//plasma membrane;GO:0016020//membrane	GO:0004888//transmembrane signaling receptor activity;GO:0004930//G protein-coupled receptor activity;GO:0005515//protein binding;GO:0016500//protein-hormone receptor activity	GO:0001649//osteoblast differentiation;GO:0001818//negative regulation of cytokine production;GO:0001942//hair follicle development;GO:0002376//immune system process;GO:0007165//signal transduction;GO:0007186//G protein-coupled receptor signaling pathway;GO:0007283//spermatogenesis;GO:0007623//circadian rhythm;GO:0016055//Wnt signaling pathway;GO:0030154//cell differentiation;GO:0030282//bone min…	--
	ENSG00000122359	3158	3196	3138	820	849	787	117.601	129.615	126.625	40.221	39.207	40.485	124.614	39.971	-1.64044	7.12664e-267	4.3063e-265	ANXA11	annexin A11 [Source:HGNC Symbol;Acc:HGNC:535]	Human Diseases	Neurodegenerative disease	ko05014//Amyotrophic lateral sclerosis	K17095	GO:0005634//nucleus;GO:0005635//nuclear envelope;GO:0005654//nucleoplasm;GO:0005737//cytoplasm;GO:0005819//spindle;GO:0005829//cytosol;GO:0005856//cytoskeleton;GO:0016020//membrane;GO:0030496//midbody;GO:0042470//melanosome;GO:0042581//specific granule;GO:0042582//azurophil granule;GO:0045335//phagocytic vesicle;GO:0062023//collagen-containing extracellular matrix;GO:0070062//extracellular exosome	GO:0003723//RNA binding;GO:0005509//calcium ion binding;GO:0005515//protein binding;GO:0005544//calcium-dependent phospholipid binding;GO:0008429//phosphatidylethanolamine binding;GO:0023026//MHC class II protein complex binding;GO:0044548//S100 protein binding;GO:0048306//calcium-dependent protein binding	GO:0006909//phagocytosis;GO:0007049//cell cycle;GO:0032506//cytokinetic process;GO:0051301//cell division;GO:0051592//response to calcium ion	--
	ENSG00000107798	2782	2787	2638	626	609	608	109.498	114.392	109.453	32.068	29.927	31.008	111.114	31.001	-1.84166	2.51939e-266	1.51669e-264	LIPA	lipase A, lysosomal acid type [Source:HGNC Symbol;Acc:HGNC:6617]	Cellular Processes;Organismal Systems;Metabolism	Transport and catabolism;Digestive system;Lipid metabolism	ko04142//Lysosome;ko04979//Cholesterol metabolism;ko00100//Steroid biosynthesis	K01052;K01052;K01052	GO:0001650//fibrillar center;GO:0005654//nucleoplasm;GO:0005764//lysosome;GO:0005829//cytosol;GO:0043202//lysosomal lumen;GO:0043231//intracellular membrane-bounded organelle	GO:0004771//sterol esterase activity;GO:0016298//lipase activity;GO:0016787//hydrolase activity;GO:0016788//hydrolase activity, acting on ester bonds	GO:0000278//mitotic cell cycle;GO:0000902//cell morphogenesis;GO:0001523//retinoid metabolic process;GO:0001889//liver development;GO:0001935//endothelial cell proliferation;GO:0002021//response to dietary excess;GO:0002244//hematopoietic progenitor cell differentiation;GO:0002526//acute inflammatory response;GO:0002536//respiratory burst involved in inflammatory response;GO:0006006//glucose meta…	--
	ENSG00000144063	1607	1712	1624	183	177	172	70.225	76.652	73.421	10.431	9.37	9.45	73.4327	9.75033	-2.9129	4.73639e-266	2.84078e-264	MALL	mal, T cell differentiation protein like [Source:HGNC Symbol;Acc:HGNC:6818]	-	-	-	-	GO:0000139//Golgi membrane;GO:0005886//plasma membrane;GO:0016020//membrane;GO:0030136//clathrin-coated vesicle;GO:0031410//cytoplasmic vesicle;GO:0045121//membrane raft;GO:0110165//cellular anatomical entity	GO:0005515//protein binding;GO:0019911//structural constituent of myelin sheath	GO:0042552//myelination;GO:0042632//cholesterol homeostasis	--
	ENSG00000116741	12188	11649	11313	23975	24753	24289	888.347	885.354	869.191	2274.14	2252.28	2293.65	880.964	2273.36	1.36767	2.1691e-265	1.29618e-263	RGS2	regulator of G protein signaling 2 [Source:HGNC Symbol;Acc:HGNC:9998]	Organismal Systems;Environmental Information Processing;Organismal Systems	Sensory system;Signal transduction;Endocrine system	ko04740//Olfactory transduction;ko04022//cGMP-PKG signaling pathway;ko04921//Oxytocin signaling pathway	K18154;K18154;K18154	GO:0005634//nucleus;GO:0005730//nucleolus;GO:0005737//cytoplasm;GO:0005739//mitochondrion;GO:0005829//cytosol;GO:0005886//plasma membrane;GO:0009898//cytoplasmic side of plasma membrane;GO:0016020//membrane	GO:0001965//G-protein alpha-subunit binding;GO:0003924//GTPase activity;GO:0005096//GTPase activator activity;GO:0005515//protein binding;GO:0005516//calmodulin binding;GO:0010855//adenylate cyclase inhibitor activity;GO:0048487//beta-tubulin binding	GO:0001975//response to amphetamine;GO:0006417//regulation of translation;GO:0007049//cell cycle;GO:0007186//G protein-coupled receptor signaling pathway;GO:0007283//spermatogenesis;GO:0008277//regulation of G protein-coupled receptor signaling pathway;GO:0009968//negative regulation of signal transduction;GO:0010519//negative regulation of phospholipase activity;GO:0010614//negative regulation o…	--
	ENSG00000152558	7426	7227	7002	2190	2230	2495	266.252	259.64	225.413	115.024	92.07	118.272	250.435	108.455	-1.20734	2.21017e-265	1.31586e-263	TMEM123	transmembrane protein 123 [Source:HGNC Symbol;Acc:HGNC:30138]	-	-	-	-	GO:0009897//external side of plasma membrane;GO:0016020//membrane;GO:0031410//cytoplasmic vesicle	GO:0005515//protein binding;GO:0038023//signaling receptor activity	-	--
	ENSG00000168679	4084	4248	4076	1063	1194	1180	195.664	210.924	202.425	65.136	68.656	73.712	203.004	69.168	-1.55333	5.55628e-265	3.29591e-263	SLC16A4	solute carrier family 16 member 4 [Source:HGNC Symbol;Acc:HGNC:10925]	-	-	-	-	GO:0005886//plasma membrane;GO:0016020//membrane	GO:0005515//protein binding;GO:0008028//monocarboxylic acid transmembrane transporter activity;GO:0015293//symporter activity;GO:0022857//transmembrane transporter activity	GO:0015718//monocarboxylic acid transport;GO:0055085//transmembrane transport	--
	ENSG00000186522	4428	4431	4279	979	1187	1055	175.954	187.647	178.106	53.708	59.282	54.209	180.569	55.733	-1.69595	1.08807e-264	6.43071e-263	SEPTIN10	septin 10 [Source:HGNC Symbol;Acc:HGNC:14349]	-	-	-	-	GO:0005737//cytoplasm;GO:0005856//cytoskeleton;GO:0005929//cilium;GO:0005940//septin ring;GO:0015630//microtubule cytoskeleton;GO:0031105//septin complex;GO:0031514//motile cilium;GO:0032153//cell division site;GO:0042995//cell projection	GO:0000166//nucleotide binding;GO:0003924//GTPase activity;GO:0005515//protein binding;GO:0005525//GTP binding;GO:0060090//molecular adaptor activity	GO:0007049//cell cycle;GO:0051301//cell division;GO:0061640//cytoskeleton-dependent cytokinesis	--
	ENSG00000141027	3734	3828	3722	1156	1119	1127	69.497	68.753	72.468	28.015	26.951	28.079	70.2393	27.6817	-1.34335	3.01691e-264	1.77657e-262	NCOR1	nuclear receptor corepressor 1 [Source:HGNC Symbol;Acc:HGNC:7672]	Human Diseases;Organismal Systems;Human Diseases	Cancer: overview;Endocrine system;Drug resistance: antineoplastic	ko05202//Transcriptional misregulation in cancer;ko04919//Thyroid hormone signaling pathway;ko01522//Endocrine resistance	K04650;K04650;K04650	GO:0000118//histone deacetylase complex;GO:0000785//chromatin;GO:0005634//nucleus;GO:0005654//nucleoplasm;GO:0005829//cytosol;GO:0016020//membrane;GO:0017053//transcription repressor complex;GO:0072686//mitotic spindle	GO:0000976//transcription cis-regulatory region binding;GO:0003677//DNA binding;GO:0003714//transcription corepressor activity;GO:0005515//protein binding;GO:0016922//nuclear receptor binding;GO:0042826//histone deacetylase binding;GO:0046966//thyroid hormone receptor binding;GO:0061629//RNA polymerase II-specific DNA-binding transcription factor binding	GO:0000122//negative regulation of transcription by RNA polymerase II;GO:0006325//chromatin organization;GO:0045475//locomotor rhythm;GO:0045820//negative regulation of glycolytic process;GO:0045892//negative regulation of transcription, DNA-templated;GO:0045922//negative regulation of fatty acid metabolic process;GO:0046329//negative regulation of JNK cascade;GO:0048511//rhythmic process;GO:0051…	MYB
	ENSG00000138386	862	902	887	3238	3460	3396	30.932	32.381	35.82	140.216	140.464	144.997	33.0443	141.892	2.10232	5.18095e-264	3.03987e-262	NAB1	NGFI-A binding protein 1 [Source:HGNC Symbol;Acc:HGNC:7626]	-	-	-	-	GO:0005634//nucleus;GO:0005654//nucleoplasm	GO:0003712//transcription coregulator activity	GO:0001958//endochondral ossification;GO:0006351//transcription, DNA-templated;GO:0006355//regulation of transcription, DNA-templated;GO:0014037//Schwann cell differentiation;GO:0042552//myelination;GO:0045682//regulation of epidermis development;GO:0045892//negative regulation of transcription, DNA-templated	--
	ENSG00000196526	4496	4581	4605	1264	1437	1353	59.953	63.899	64.641	21.887	23.862	23.243	62.831	22.9973	-1.45001	5.56576e-264	3.25386e-262	AFAP1	actin filament associated protein 1 [Source:HGNC Symbol;Acc:HGNC:24017]	-	-	-	-	GO:0005737//cytoplasm;GO:0005829//cytosol;GO:0005856//cytoskeleton;GO:0005925//focal adhesion;GO:0015629//actin cytoskeleton	GO:0003779//actin binding;GO:0017124//SH3 domain binding;GO:0042169//SH2 domain binding	-	--
	ENSG00000168906	4136	4052	3907	1012	1106	1150	152.826	156.442	151.753	49.038	50.778	55.632	153.674	51.816	-1.5684	7.82264e-262	4.55683e-260	MAT2A	methionine adenosyltransferase 2A [Source:HGNC Symbol;Acc:HGNC:6904]	Metabolism;Metabolism;Metabolism	Global and overview maps;Global and overview maps;Amino acid metabolism	ko01100//Metabolic pathways;ko01230//Biosynthesis of amino acids;ko00270//Cysteine and methionine metabolism	K00789;K00789;K00789	GO:0005829//cytosol;GO:0048269//methionine adenosyltransferase complex	GO:0000166//nucleotide binding;GO:0004478//methionine adenosyltransferase activity;GO:0005515//protein binding;GO:0005524//ATP binding;GO:0016740//transferase activity;GO:0036094//small molecule binding;GO:0042802//identical protein binding;GO:0046872//metal ion binding	GO:0006556//S-adenosylmethionine biosynthetic process;GO:0006730//one-carbon metabolic process;GO:0034214//protein hexamerization;GO:0051291//protein heterooligomerization;GO:1990830//cellular response to leukemia inhibitory factor	--
	ENSG00000112972	635	583	536	2763	2927	2866	17.624	17.105	15.606	100.898	103.066	104.472	16.7783	102.812	2.61534	1.25935e-261	7.30966e-260	HMGCS1	3-hydroxy-3-methylglutaryl-CoA synthase 1 [Source:HGNC Symbol;Acc:HGNC:5007]	Metabolism;Organismal Systems;Metabolism;Metabolism;Metabolism	Global and overview maps;Endocrine system;Amino acid metabolism;Carbohydrate metabolism;Metabolism of terpenoids and polyketides	ko01100//Metabolic pathways;ko03320//PPAR signaling pathway;ko00280//Valine, leucine and isoleucine degradation;ko00650//Butanoate metabolism;ko00900//Terpenoid backbone biosynthesis	K01641;K01641;K01641;K01641;K01641	GO:0005737//cytoplasm;GO:0005829//cytosol	GO:0004421//hydroxymethylglutaryl-CoA synthase activity;GO:0016740//transferase activity;GO:0016746//acyltransferase activity;GO:0042803//protein homodimerization activity	GO:0006084//acetyl-CoA metabolic process;GO:0006629//lipid metabolic process;GO:0006694//steroid biosynthetic process;GO:0006695//cholesterol biosynthetic process;GO:0008202//steroid metabolic process;GO:0008203//cholesterol metabolic process;GO:0008299//isoprenoid biosynthetic process;GO:0010142//farnesyl diphosphate biosynthetic process, mevalonate pathway;GO:0016126//sterol biosynthetic process	--
	ENSG00000144810	7535	7745	7399	2576	2724	2876	228.495	245.478	231.242	127.079	123.868	127.031	235.072	125.993	-0.899761	3.82338e-261	2.21128e-259	COL8A1	collagen type VIII alpha 1 chain [Source:HGNC Symbol;Acc:HGNC:2215]	Organismal Systems	Digestive system	ko04974//Protein digestion and absorption	K23455	GO:0005576//extracellular region;GO:0005581//collagen trimer;GO:0005591//collagen type VIII trimer;GO:0005604//basement membrane;GO:0005615//extracellular space;GO:0005788//endoplasmic reticulum lumen;GO:0031012//extracellular matrix;GO:0062023//collagen-containing extracellular matrix	GO:0005201//extracellular matrix structural constituent;GO:0005515//protein binding;GO:0030020//extracellular matrix structural constituent conferring tensile strength	GO:0001525//angiogenesis;GO:0001935//endothelial cell proliferation;GO:0007155//cell adhesion;GO:0010811//positive regulation of cell-substrate adhesion;GO:0030198//extracellular matrix organization;GO:0035987//endodermal cell differentiation;GO:0048593//camera-type eye morphogenesis	--
	ENSG00000109674	1575	1471	1488	113	109	134	65.89	64.265	65.834	6.236	5.78	7.484	65.3297	6.5	-3.32923	6.44776e-261	3.71583e-259	NEIL3	nei like DNA glycosylase 3 [Source:HGNC Symbol;Acc:HGNC:24573]	Genetic Information Processing	Replication and repair	ko03410//Base excision repair	K10569	GO:0005634//nucleus;GO:0005654//nucleoplasm;GO:0005694//chromosome	GO:0000405//bubble DNA binding;GO:0003676//nucleic acid binding;GO:0003677//DNA binding;GO:0003684//damaged DNA binding;GO:0003690//double-stranded DNA binding;GO:0003697//single-stranded DNA binding;GO:0003824//catalytic activity;GO:0003906//DNA-(apurinic or apyrimidinic site) endonuclease activity;GO:0008270//zinc ion binding;GO:0016787//hydrolase activity;GO:0016798//hydrolase activity, acting…	GO:0006281//DNA repair;GO:0006284//base-excision repair;GO:0006285//base-excision repair, AP site formation;GO:0006974//cellular response to DNA damage stimulus;GO:0008152//metabolic process;GO:0036297//interstrand cross-link repair;GO:0045007//depurination	--
	ENSG00000154803	269	277	293	1924	2220	2166	7.646	8.918	8.535	72.31	80.742	84.806	8.36633	79.286	3.2444	1.11847e-260	6.42289e-259	FLCN	folliculin [Source:HGNC Symbol;Acc:HGNC:27310]	Environmental Information Processing;Human Diseases	Signal transduction;Cancer: specific types	ko04150//mTOR signaling pathway;ko05211//Renal cell carcinoma	K09594;K09594	GO:0005634//nucleus;GO:0005737//cytoplasm;GO:0005764//lysosome;GO:0005765//lysosomal membrane;GO:0005813//centrosome;GO:0005815//microtubule organizing center;GO:0005819//spindle;GO:0005829//cytosol;GO:0005856//cytoskeleton;GO:0005886//plasma membrane;GO:0005929//cilium;GO:0016020//membrane;GO:0030496//midbody;GO:0042995//cell projection;GO:0044291//cell-cell contact zone;GO:0072686//mitotic spin…	GO:0004857//enzyme inhibitor activity;GO:0005096//GTPase activator activity;GO:0005515//protein binding;GO:0019899//enzyme binding;GO:0044877//protein-containing complex binding	GO:0000122//negative regulation of transcription by RNA polymerase II;GO:0001701//in utero embryonic development;GO:0001932//regulation of protein phosphorylation;GO:0001934//positive regulation of protein phosphorylation;GO:0007043//cell-cell junction assembly;GO:0007179//transforming growth factor beta receptor signaling pathway;GO:0008285//negative regulation of cell population proliferation;G…	--
	ENSG00000158615	4166	4167	3951	9443	9920	9632	78.647	81.927	78.298	232.462	235.939	237.199	79.624	235.2	1.56261	2.8928e-259	1.65534e-257	PPP1R15B	protein phosphatase 1 regulatory subunit 15B [Source:HGNC Symbol;Acc:HGNC:14951]	-	-	-	-	GO:0000164//protein phosphatase type 1 complex;GO:0005737//cytoplasm;GO:0005783//endoplasmic reticulum	GO:0005515//protein binding;GO:0019888//protein phosphatase regulator activity	GO:0001933//negative regulation of protein phosphorylation;GO:0006417//regulation of translation;GO:0006979//response to oxidative stress;GO:0006983//ER overload response;GO:0031400//negative regulation of protein modification process;GO:0032516//positive regulation of phosphoprotein phosphatase activity;GO:0034976//response to endoplasmic reticulum stress;GO:0042542//response to hydrogen peroxid…	--
	ENSG00000132589	2067	2014	2017	343	358	322	77.731	77.325	78.678	16.436	17.032	15.356	77.9113	16.2747	-2.25921	4.3839e-259	2.49975e-257	FLOT2	flotillin 2 [Source:HGNC Symbol;Acc:HGNC:3758]	Organismal Systems	Endocrine system	ko04910//Insulin signaling pathway	K07192	GO:0001931//uropod;GO:0002080//acrosomal membrane;GO:0005768//endosome;GO:0005886//plasma membrane;GO:0005901//caveola;GO:0005912//adherens junction;GO:0005925//focal adhesion;GO:0016020//membrane;GO:0016323//basolateral plasma membrane;GO:0016600//flotillin complex;GO:0030027//lamellipodium;GO:0030139//endocytic vesicle;GO:0030864//cortical actin cytoskeleton;GO:0031410//cytoplasmic vesicle;GO:0…	GO:0005515//protein binding	GO:0007155//cell adhesion;GO:0008544//epidermis development;GO:0010629//negative regulation of gene expression;GO:0044860//protein localization to plasma membrane raft;GO:0045661//regulation of myoblast differentiation;GO:0050821//protein stabilization;GO:0051092//positive regulation of NF-kappaB transcription factor activity;GO:0072659//protein localization to plasma membrane;GO:0098937//anterog…	--
	ENSG00000122566	17759	16410	15977	6805	6940	6975	733.983	703.668	696.267	389.97	382.153	398.038	711.306	390.054	-0.866798	1.01692e-258	5.77825e-257	HNRNPA2B1	heterogeneous nuclear ribonucleoprotein A2/B1 [Source:HGNC Symbol;Acc:HGNC:5033]	Human Diseases	Neurodegenerative disease	ko05014//Amyotrophic lateral sclerosis	K13158	GO:0000781//chromosome, telomeric region;GO:0005576//extracellular region;GO:0005634//nucleus;GO:0005654//nucleoplasm;GO:0005681//spliceosomal complex;GO:0005737//cytoplasm;GO:0015030//Cajal body;GO:0016020//membrane;GO:0016363//nuclear matrix;GO:0070062//extracellular exosome;GO:0071013//catalytic step 2 spliceosome;GO:1990904//ribonucleoprotein complex	GO:0003676//nucleic acid binding;GO:0003723//RNA binding;GO:0003730//mRNA 3'-UTR binding;GO:0005515//protein binding;GO:0035198//miRNA binding;GO:0042802//identical protein binding;GO:0043047//single-stranded telomeric DNA binding;GO:0097157//pre-mRNA intronic binding;GO:0098505//G-rich strand telomeric DNA binding;GO:0140693//molecular condensate scaffold activity;GO:1990247//N6-methyladenosine-…	GO:0000122//negative regulation of transcription by RNA polymerase II;GO:0000398//mRNA splicing, via spliceosome;GO:0006397//mRNA processing;GO:0006406//mRNA export from nucleus;GO:0008380//RNA splicing;GO:0031053//primary miRNA processing;GO:0044806//G-quadruplex DNA unwinding;GO:0048025//negative regulation of mRNA splicing, via spliceosome;GO:0050658//RNA transport;GO:0051028//mRNA transport;G…	--
	ENSG00000143537	5270	5312	5258	1864	1981	1894	186.739	195.856	196.956	85.452	87.244	86.503	193.184	86.3997	-1.16088	1.34812e-258	7.63339e-257	ADAM15	ADAM metallopeptidase domain 15 [Source:HGNC Symbol;Acc:HGNC:193]	-	-	-	-	GO:0001669//acrosomal vesicle;GO:0005615//extracellular space;GO:0005886//plasma membrane;GO:0005912//adherens junction;GO:0005929//cilium;GO:0009986//cell surface;GO:0012505//endomembrane system;GO:0016020//membrane;GO:0031410//cytoplasmic vesicle;GO:0031514//motile cilium;GO:0042995//cell projection;GO:0070062//extracellular exosome;GO:0070161//anchoring junction	GO:0004222//metalloendopeptidase activity;GO:0005178//integrin binding;GO:0005515//protein binding;GO:0008233//peptidase activity;GO:0008237//metallopeptidase activity;GO:0016787//hydrolase activity;GO:0017124//SH3 domain binding;GO:0046872//metal ion binding	GO:0001525//angiogenesis;GO:0001953//negative regulation of cell-matrix adhesion;GO:0002418//immune response to tumor cell;GO:0006508//proteolysis;GO:0007155//cell adhesion;GO:0007160//cell-matrix adhesion;GO:0007229//integrin-mediated signaling pathway;GO:0008584//male gonad development;GO:0022617//extracellular matrix disassembly;GO:0030308//negative regulation of cell growth;GO:0030336//negati…	--
	ENSG00000185624	20600	20362	20883	10825	11112	10738	838.169	862.406	891.682	568.694	562.254	561.84	864.086	564.263	-0.614807	1.51215e-257	8.5323e-256	P4HB	prolyl 4-hydroxylase subunit beta [Source:HGNC Symbol;Acc:HGNC:8548]	Genetic Information Processing	Folding, sorting and degradation	ko04141//Protein processing in endoplasmic reticulum	K09580	GO:0005576//extracellular region;GO:0005783//endoplasmic reticulum;GO:0005788//endoplasmic reticulum lumen;GO:0005793//endoplasmic reticulum-Golgi intermediate compartment;GO:0005829//cytosol;GO:0005856//cytoskeleton;GO:0005886//plasma membrane;GO:0005925//focal adhesion;GO:0009897//external side of plasma membrane;GO:0016020//membrane;GO:0016222//procollagen-proline 4-dioxygenase complex;GO:0030…	GO:0003723//RNA binding;GO:0003756//protein disulfide isomerase activity;GO:0003779//actin binding;GO:0004656//procollagen-proline 4-dioxygenase activity;GO:0005178//integrin binding;GO:0005515//protein binding;GO:0015035//protein-disulfide reductase activity;GO:0016853//isomerase activity;GO:0016972//thiol oxidase activity;GO:0019899//enzyme binding;GO:0044877//protein-containing complex binding…	GO:0006457//protein folding;GO:0006888//endoplasmic reticulum to Golgi vesicle-mediated transport;GO:0018401//peptidyl-proline hydroxylation to 4-hydroxy-L-proline;GO:0030070//insulin processing;GO:0034975//protein folding in endoplasmic reticulum;GO:0034976//response to endoplasmic reticulum stress;GO:0035722//interleukin-12-mediated signaling pathway;GO:0038155//interleukin-23-mediated signalin…	--
	ENSG00000120053	2878	2754	2640	7182	7634	7510	142.957	142.645	138.231	464.266	473.38	483.305	141.278	473.65	1.74529	9.87014e-257	5.5499e-255	GOT1	glutamic-oxaloacetic transaminase 1 [Source:HGNC Symbol;Acc:HGNC:4432]	Metabolism;Metabolism;Metabolism;Metabolism;Metabolism;Metabolism;Metabolism;Metabolism;Metabolism;Metabolism;Metabolism	Global and overview maps;Global and overview maps;Global and overview maps;Amino acid metabolism;Amino acid metabolism;Amino acid metabolism;Amino acid metabolism;Amino acid metabolism;Global and overview maps;Amino acid metabolism;Amino acid metabolism	ko01100//Metabolic pathways;ko01200//Carbon metabolism;ko01230//Biosynthesis of amino acids;ko00270//Cysteine and methionine metabolism;ko00330//Arginine and proline metabolism;ko00250//Alanine, aspartate and glutamate metabolism;ko00350//Tyrosine metabolism;ko00220//Arginine biosynthesis;ko01210//2-Oxocarboxylic acid metabolism;ko00360//Phenylalanine metabolism;ko00400//Phenylalanine, tyrosine a…	K14454;K14454;K14454;K14454;K14454;K14454;K14454;K14454;K14454;K14454;K14454	GO:0005634//nucleus;GO:0005737//cytoplasm;GO:0005829//cytosol;GO:0070062//extracellular exosome	GO:0003824//catalytic activity;GO:0004069//L-aspartate:2-oxoglutarate aminotransferase activity;GO:0004609//phosphatidylserine decarboxylase activity;GO:0008483//transaminase activity;GO:0016740//transferase activity;GO:0030170//pyridoxal phosphate binding;GO:0047801//L-cysteine:2-oxoglutarate aminotransferase activity	GO:0006094//gluconeogenesis;GO:0006103//2-oxoglutarate metabolic process;GO:0006107//oxaloacetate metabolic process;GO:0006114//glycerol biosynthetic process;GO:0006520//cellular amino acid metabolic process;GO:0006531//aspartate metabolic process;GO:0006532//aspartate biosynthetic process;GO:0006533//aspartate catabolic process;GO:0006536//glutamate metabolic process;GO:0007219//Notch signaling …	--
	ENSG00000077264	1641	1584	1627	175	194	193	21.575	23.107	23.351	3.386	4.951	3.776	22.6777	4.03767	-2.48968	1.42446e-256	7.98191e-255	PAK3	p21 (RAC1) activated kinase 3 [Source:HGNC Symbol;Acc:HGNC:8592]	Human Diseases;Environmental Information Processing;Cellular Processes;Human Diseases;Cellular Processes;Human Diseases;Organismal Systems;Organismal Systems;Environmental Information Processing;Human Diseases	Infectious disease: bacterial;Signal transduction;Cell motility;Infectious disease: viral;Cellular community - eukaryotes;Infectious disease: bacterial;Development and regeneration;Immune system;Signal transduction;Cancer: specific types	ko05132//Salmonella infection;ko04014//Ras signaling pathway;ko04810//Regulation of actin cytoskeleton;ko05170//Human immunodeficiency virus 1 infection;ko04510//Focal adhesion;ko05130//Pathogenic Escherichia coli infection;ko04360//Axon guidance;ko04660//T cell receptor signaling pathway;ko04012//ErbB signaling pathway;ko05211//Renal cell carcinoma	K05733;K05733;K05733;K05733;K05733;K05733;K05733;K05733;K05733;K05733	GO:0005737//cytoplasm;GO:0005829//cytosol;GO:0005886//plasma membrane;GO:0014069//postsynaptic density;GO:0098978//glutamatergic synapse	GO:0000166//nucleotide binding;GO:0003824//catalytic activity;GO:0004672//protein kinase activity;GO:0004674//protein serine/threonine kinase activity;GO:0004708//MAP kinase kinase activity;GO:0005515//protein binding;GO:0005524//ATP binding;GO:0016301//kinase activity;GO:0016740//transferase activity;GO:0017124//SH3 domain binding;GO:0031267//small GTPase binding;GO:0046872//metal ion binding;GO…	GO:0000165//MAPK cascade;GO:0002223//stimulatory C-type lectin receptor signaling pathway;GO:0006468//protein phosphorylation;GO:0007409//axonogenesis;GO:0008152//metabolic process;GO:0016043//cellular component organization;GO:0016310//phosphorylation;GO:0016358//dendrite development;GO:0030833//regulation of actin filament polymerization;GO:0032956//regulation of actin cytoskeleton organization…	--
	ENSG00000106460	4383	4476	4224	1235	1315	1367	185.082	202.163	196.397	97.807	95.099	107.595	194.547	100.167	-0.957714	8.1727e-256	4.56375e-254	TMEM106B	transmembrane protein 106B [Source:HGNC Symbol;Acc:HGNC:22407]	-	-	-	-	GO:0005764//lysosome;GO:0005765//lysosomal membrane;GO:0005768//endosome;GO:0016020//membrane;GO:0031902//late endosome membrane	GO:0003674//molecular_function;GO:0005515//protein binding;GO:0051117//ATPase binding	GO:0007040//lysosome organization;GO:0007041//lysosomal transport;GO:0007042//lysosomal lumen acidification;GO:0032418//lysosome localization;GO:0048813//dendrite morphogenesis;GO:0051345//positive regulation of hydrolase activity;GO:0070050//neuron cellular homeostasis;GO:1900006//positive regulation of dendrite development;GO:1905146//lysosomal protein catabolic process;GO:1905671//regulation o…	--
	ENSG00000168497	3641	3629	3616	868	1013	905	117.136	121.741	122.627	36.341	40.684	37.721	120.501	38.2487	-1.65557	9.44151e-256	5.25415e-254	CAVIN2	caveolae associated protein 2 [Source:HGNC Symbol;Acc:HGNC:10690]	-	-	-	-	GO:0005654//nucleoplasm;GO:0005737//cytoplasm;GO:0005829//cytosol;GO:0005886//plasma membrane;GO:0005901//caveola;GO:0016020//membrane;GO:0045121//membrane raft	GO:0001786//phosphatidylserine binding;GO:0005080//protein kinase C binding;GO:0005515//protein binding;GO:0005543//phospholipid binding;GO:0008289//lipid binding	GO:0097320//plasma membrane tubulation	--
	ENSG00000143324	5101	5115	4808	1675	1536	1577	100.572	103.953	97.13	43.206	37.818	39.175	100.552	40.0663	-1.32747	1.89048e-255	1.04844e-253	XPR1	xenotropic and polytropic retrovirus receptor 1 [Source:HGNC Symbol;Acc:HGNC:12827]	-	-	-	-	GO:0005737//cytoplasm;GO:0005794//Golgi apparatus;GO:0005886//plasma membrane;GO:0016020//membrane	GO:0000822//inositol hexakisphosphate binding;GO:0001618//virus receptor activity;GO:0015114//phosphate ion transmembrane transporter activity;GO:0015562//efflux transmembrane transporter activity	GO:0006817//phosphate ion transport;GO:0009615//response to virus;GO:0016036//cellular response to phosphate starvation;GO:0030643//cellular phosphate ion homeostasis;GO:0035435//phosphate ion transmembrane transport;GO:0046718//viral entry into host cell	--
	ENSG00000158710	4289	4140	4043	10073	10865	10146	306.436	308.472	304.529	937.178	970.465	940.899	306.479	949.514	1.6314	3.67772e-255	2.03266e-253	TAGLN2	transgelin 2 [Source:HGNC Symbol;Acc:HGNC:11554]	-	-	-	-	GO:0005576//extracellular region;GO:0005829//cytosol;GO:0015629//actin cytoskeleton;GO:0031982//vesicle;GO:0070062//extracellular exosome	GO:0005515//protein binding;GO:0045296//cadherin binding;GO:0051015//actin filament binding	GO:0007015//actin filament organization;GO:0030855//epithelial cell differentiation	--
	ENSG00000272636	2202	2186	2167	320	396	361	35.69	36.945	37.023	6.75	8.01	7.581	36.5527	7.447	-2.29525	2.31102e-254	1.27295e-252	DOC2B	double C2 domain beta [Source:HGNC Symbol;Acc:HGNC:2986]	-	-	-	-	GO:0005737//cytoplasm;GO:0005886//plasma membrane;GO:0016020//membrane;GO:0031201//SNARE complex;GO:0045202//synapse;GO:0098793//presynapse	GO:0005509//calcium ion binding;GO:0005544//calcium-dependent phospholipid binding;GO:0019905//syntaxin binding;GO:0046872//metal ion binding	GO:0006887//exocytosis;GO:0007268//chemical synaptic transmission;GO:0008104//protein localization;GO:0017158//regulation of calcium ion-dependent exocytosis;GO:0031340//positive regulation of vesicle fusion;GO:0032024//positive regulation of insulin secretion;GO:0045956//positive regulation of calcium ion-dependent exocytosis;GO:0048791//calcium ion-regulated exocytosis of neurotransmitter;GO:00…	--
	ENSG00000111602	2237	2269	2261	421	468	434	46.762	49.637	49.787	11.431	12.234	12.007	48.7287	11.8907	-2.03494	6.50064e-254	3.56852e-252	TIMELESS	timeless circadian regulator [Source:HGNC Symbol;Acc:HGNC:11813]	-	-	-	-	GO:0000785//chromatin;GO:0005634//nucleus;GO:0005654//nucleoplasm;GO:0005694//chromosome;GO:0031298//replication fork protection complex;GO:0035861//site of double-strand break	GO:0003677//DNA binding;GO:0005515//protein binding;GO:0042802//identical protein binding	GO:0000076//DNA replication checkpoint signaling;GO:0002009//morphogenesis of an epithelium;GO:0006281//DNA repair;GO:0006974//cellular response to DNA damage stimulus;GO:0007049//cell cycle;GO:0007623//circadian rhythm;GO:0009582//detection of abiotic stimulus;GO:0030324//lung development;GO:0042752//regulation of circadian rhythm;GO:0043111//replication fork arrest;GO:0044770//cell cycle phase …	--
	ENSG00000135269	1402	1398	1307	4205	4310	4361	68.675	61.332	62.091	282.691	282.171	288.358	64.0327	284.407	2.15108	8.40718e-254	4.59952e-252	TES	testin LIM domain protein [Source:HGNC Symbol;Acc:HGNC:14620]	-	-	-	-	GO:0005634//nucleus;GO:0005737//cytoplasm;GO:0005829//cytosol;GO:0005886//plasma membrane;GO:0005925//focal adhesion;GO:0030054//cell junction;GO:0032991//protein-containing complex;GO:0070161//anchoring junction	GO:0003723//RNA binding;GO:0005515//protein binding;GO:0008270//zinc ion binding;GO:0045296//cadherin binding;GO:0046872//metal ion binding	GO:0008285//negative regulation of cell population proliferation	--
	ENSG00000155090	2186	2101	2117	5589	5772	5890	73.11	73.347	74.838	243.778	240.881	255.352	73.765	246.67	1.74158	9.83501e-254	5.36256e-252	KLF10	KLF transcription factor 10 [Source:HGNC Symbol;Acc:HGNC:11810]	-	-	-	-	GO:0000785//chromatin;GO:0005634//nucleus	GO:0000978//RNA polymerase II cis-regulatory region sequence-specific DNA binding;GO:0000981//DNA-binding transcription factor activity, RNA polymerase II-specific;GO:0001046//core promoter sequence-specific DNA binding;GO:0001228//DNA-binding transcription activator activity, RNA polymerase II-specific;GO:0003677//DNA binding;GO:0003700//DNA-binding transcription factor activity;GO:0005515//prot…	GO:0000122//negative regulation of transcription by RNA polymerase II;GO:0006355//regulation of transcription, DNA-templated;GO:0006357//regulation of transcription by RNA polymerase II;GO:0007267//cell-cell signaling;GO:0007623//circadian rhythm;GO:0008285//negative regulation of cell population proliferation;GO:0009267//cellular response to starvation;GO:0030282//bone mineralization;GO:0035019/…	zf-C2H2
	ENSG00000198355	696	595	676	2910	3129	3021	32.532	29	33.307	177.014	182.582	182.947	31.613	180.848	2.51619	8.00595e-253	4.35062e-251	PIM3	Pim-3 proto-oncogene, serine/threonine kinase [Source:HGNC Symbol;Acc:HGNC:19310]	-	-	-	-	GO:0005737//cytoplasm;GO:0005829//cytosol	GO:0000166//nucleotide binding;GO:0004672//protein kinase activity;GO:0004674//protein serine/threonine kinase activity;GO:0005515//protein binding;GO:0005524//ATP binding;GO:0016301//kinase activity;GO:0016740//transferase activity;GO:0106310//protein serine kinase activity	GO:0006468//protein phosphorylation;GO:0006915//apoptotic process;GO:0007049//cell cycle;GO:0007346//regulation of mitotic cell cycle;GO:0016310//phosphorylation;GO:0043066//negative regulation of apoptotic process;GO:0046777//protein autophosphorylation;GO:0061179//negative regulation of insulin secretion involved in cellular response to glucose stimulus	--
	ENSG00000116005	2048	2043	2075	223	298	292	40.906	40.316	45.745	6.505	7.313	11.476	42.3223	8.43133	-2.32759	1.63858e-251	8.87465e-250	PCYOX1	prenylcysteine oxidase 1 [Source:HGNC Symbol;Acc:HGNC:20588]	Metabolism	Metabolism of terpenoids and polyketides	ko00900//Terpenoid backbone biosynthesis	K05906	GO:0005764//lysosome;GO:0034361//very-low-density lipoprotein particle;GO:0070062//extracellular exosome	GO:0001735//prenylcysteine oxidase activity;GO:0005515//protein binding;GO:0016491//oxidoreductase activity;GO:0016670//oxidoreductase activity, acting on a sulfur group of donors, oxygen as acceptor;GO:0071949//FAD binding;GO:0102149//farnesylcysteine lyase activity	GO:0030327//prenylated protein catabolic process;GO:0030328//prenylcysteine catabolic process	--
	ENSG00000142507	2145	2015	2062	342	353	298	255.693	250.403	258.997	53.036	52.512	46.036	255.031	50.528	-2.33552	5.33347e-251	2.87901e-249	PSMB6	proteasome 20S subunit beta 6 [Source:HGNC Symbol;Acc:HGNC:9543]	Human Diseases;Human Diseases;Human Diseases;Human Diseases;Human Diseases;Human Diseases;Human Diseases;Genetic Information Processing	Neurodegenerative disease;Neurodegenerative disease;Neurodegenerative disease;Neurodegenerative disease;Neurodegenerative disease;Neurodegenerative disease;Neurodegenerative disease;Folding, sorting and degradation	ko05022//Pathways of neurodegeneration - multiple diseases;ko05010//Alzheimer disease;ko05014//Amyotrophic lateral sclerosis;ko05016//Huntington disease;ko05020//Prion disease;ko05012//Parkinson disease;ko05017//Spinocerebellar ataxia;ko03050//Proteasome	K02738;K02738;K02738;K02738;K02738;K02738;K02738;K02738	GO:0000502//proteasome complex;GO:0005634//nucleus;GO:0005654//nucleoplasm;GO:0005737//cytoplasm;GO:0005739//mitochondrion;GO:0005829//cytosol;GO:0005839//proteasome core complex;GO:0019774//proteasome core complex, beta-subunit complex;GO:0070062//extracellular exosome	GO:0004175//endopeptidase activity;GO:0004298//threonine-type endopeptidase activity;GO:0005515//protein binding;GO:0008233//peptidase activity;GO:0016787//hydrolase activity;GO:0045296//cadherin binding	GO:0006508//proteolysis;GO:0043161//proteasome-mediated ubiquitin-dependent protein catabolic process;GO:0051603//proteolysis involved in cellular protein catabolic process	--
	ENSG00000082212	2772	2952	2837	524	637	583	109.385	120.998	117.437	26.675	30.894	29.386	115.94	28.985	-2	3.03214e-249	1.63131e-247	ME2	malic enzyme 2 [Source:HGNC Symbol;Acc:HGNC:6984]	Metabolism;Metabolism	Global and overview maps;Carbohydrate metabolism	ko01200//Carbon metabolism;ko00620//Pyruvate metabolism	K00027;K00027	GO:0005739//mitochondrion;GO:0005759//mitochondrial matrix;GO:0043231//intracellular membrane-bounded organelle	GO:0003824//catalytic activity;GO:0004470//malic enzyme activity;GO:0004471//malate dehydrogenase (decarboxylating) (NAD+) activity;GO:0004473//malate dehydrogenase (decarboxylating) (NADP+) activity;GO:0008948//oxaloacetate decarboxylase activity;GO:0009055//electron transfer activity;GO:0016491//oxidoreductase activity;GO:0016616//oxidoreductase activity, acting on the CH-OH group of donors, NA…	GO:0006090//pyruvate metabolic process;GO:0006108//malate metabolic process;GO:0008152//metabolic process;GO:0022900//electron transport chain;GO:1902031//regulation of NADP metabolic process	--
	ENSG00000116750	3824	3992	3611	974	1015	1064	229.972	247.495	226.052	81.996	87.3	92.935	234.506	87.4103	-1.42375	5.804e-248	3.11225e-246	UCHL5	ubiquitin C-terminal hydrolase L5 [Source:HGNC Symbol;Acc:HGNC:19678]	-	-	-	-	GO:0000502//proteasome complex;GO:0005634//nucleus;GO:0005654//nucleoplasm;GO:0005730//nucleolus;GO:0005737//cytoplasm;GO:0005829//cytosol;GO:0031011//Ino80 complex;GO:0031597//cytosolic proteasome complex	GO:0003723//RNA binding;GO:0004843//thiol-dependent deubiquitinase;GO:0004866//endopeptidase inhibitor activity;GO:0005515//protein binding;GO:0008233//peptidase activity;GO:0008234//cysteine-type peptidase activity;GO:0016787//hydrolase activity;GO:0070628//proteasome binding	GO:0000723//telomere maintenance;GO:0006275//regulation of DNA replication;GO:0006281//DNA repair;GO:0006282//regulation of DNA repair;GO:0006310//DNA recombination;GO:0006338//chromatin remodeling;GO:0006508//proteolysis;GO:0006511//ubiquitin-dependent protein catabolic process;GO:0006974//cellular response to DNA damage stimulus;GO:0016579//protein deubiquitination;GO:0021670//lateral ventricle…	--
	ENSG00000218739	1974	1997	1971	337	358	363	81.417	86.425	84.623	15.872	20.062	22.591	84.155	19.5083	-2.10896	9.36881e-248	5.00721e-246	CEBPZOS	CEBPZ opposite strand [Source:HGNC Symbol;Acc:HGNC:49288]	-	-	-	-	GO:0005739//mitochondrion;GO:0016020//membrane;GO:0031966//mitochondrial membrane	-	-	--
	ENSG00000113657	1570	1577	1578	201	175	174	28.087	29.418	29.758	4.731	3.995	4.157	29.0877	4.29433	-2.7599	1.44345e-247	7.68921e-246	DPYSL3	dihydropyrimidinase like 3 [Source:HGNC Symbol;Acc:HGNC:3015]	-	-	-	-	GO:0005615//extracellular space;GO:0005737//cytoplasm;GO:0005829//cytosol;GO:0030027//lamellipodium;GO:0030426//growth cone;GO:0031941//filamentous actin;GO:0042995//cell projection;GO:0044297//cell body;GO:0045202//synapse;GO:0070382//exocytic vesicle	GO:0005515//protein binding;GO:0016787//hydrolase activity;GO:0016810//hydrolase activity, acting on carbon-nitrogen (but not peptide) bonds;GO:0016812//hydrolase activity, acting on carbon-nitrogen (but not peptide) bonds, in cyclic amides;GO:0017124//SH3 domain binding;GO:0031005//filamin binding;GO:0035374//chondroitin sulfate binding;GO:0042802//identical protein binding	GO:0010976//positive regulation of neuron projection development;GO:0010977//negative regulation of neuron projection development;GO:0030336//negative regulation of cell migration;GO:0048666//neuron development;GO:0048678//response to axon injury;GO:0051017//actin filament bundle assembly;GO:0051491//positive regulation of filopodium assembly;GO:0051764//actin crosslink formation;GO:0071345//cell…	--
	ENSG00000147140	15609	14975	15117	7080	7477	7072	576.199	582.036	591.593	361.389	362.284	347.93	583.276	357.201	-0.707443	2.20103e-247	1.16864e-245	NONO	non-POU domain containing octamer binding [Source:HGNC Symbol;Acc:HGNC:7871]	-	-	-	-	GO:0001650//fibrillar center;GO:0005634//nucleus;GO:0005654//nucleoplasm;GO:0005694//chromosome;GO:0005730//nucleolus;GO:0016020//membrane;GO:0016363//nuclear matrix;GO:0016607//nuclear speck;GO:0042382//paraspeckles;GO:0090575//RNA polymerase II transcription regulator complex	GO:0003676//nucleic acid binding;GO:0003677//DNA binding;GO:0003682//chromatin binding;GO:0003723//RNA binding;GO:0005515//protein binding;GO:0042802//identical protein binding;GO:0106222//long noncoding RNA binding	GO:0002218//activation of innate immune response;GO:0002376//immune system process;GO:0006281//DNA repair;GO:0006310//DNA recombination;GO:0006355//regulation of transcription, DNA-templated;GO:0006397//mRNA processing;GO:0006974//cellular response to DNA damage stimulus;GO:0007623//circadian rhythm;GO:0008380//RNA splicing;GO:0042752//regulation of circadian rhythm;GO:0043066//negative regulatio…	--
	ENSG00000172053	2829	3019	2901	557	624	493	138.768	147.602	149.903	41.681	44.632	28.257	145.424	38.19	-1.929	4.44976e-247	2.35488e-245	QARS1	glutaminyl-tRNA synthetase 1 [Source:HGNC Symbol;Acc:HGNC:9751]	Metabolism;Genetic Information Processing	Global and overview maps;Translation	ko01100//Metabolic pathways;ko00970//Aminoacyl-tRNA biosynthesis	K01886;K01886	GO:0005737//cytoplasm;GO:0005759//mitochondrial matrix;GO:0005829//cytosol;GO:0016020//membrane;GO:0017101//aminoacyl-tRNA synthetase multienzyme complex;GO:0032991//protein-containing complex	GO:0000166//nucleotide binding;GO:0004812//aminoacyl-tRNA ligase activity;GO:0004819//glutamine-tRNA ligase activity;GO:0004860//protein kinase inhibitor activity;GO:0005515//protein binding;GO:0005524//ATP binding;GO:0016874//ligase activity;GO:0019901//protein kinase binding	GO:0006412//translation;GO:0006418//tRNA aminoacylation for protein translation;GO:0006425//glutaminyl-tRNA aminoacylation;GO:0006469//negative regulation of protein kinase activity;GO:0007420//brain development;GO:0032873//negative regulation of stress-activated MAPK cascade;GO:0043039//tRNA aminoacylation;GO:0045892//negative regulation of transcription, DNA-templated;GO:2001234//negative regul…	--
	ENSG00000115756	4068	4050	4324	1218	1236	1112	239.456	245.994	266.737	90.191	88.098	79.972	250.729	86.087	-1.54226	5.04021e-247	2.65867e-245	HPCAL1	hippocalcin like 1 [Source:HGNC Symbol;Acc:HGNC:5145]	-	-	-	-	GO:0016020//membrane	GO:0005509//calcium ion binding;GO:0005515//protein binding;GO:0046872//metal ion binding	-	--
	ENSG00000035862	2255	2256	2206	468	465	426	65.18	67.697	67.172	19.506	16.686	15.863	66.683	17.3517	-1.94224	4.73056e-245	2.48723e-243	TIMP2	TIMP metallopeptidase inhibitor 2 [Source:HGNC Symbol;Acc:HGNC:11821]	-	-	-	-	GO:0005576//extracellular region;GO:0005615//extracellular space;GO:0031012//extracellular matrix;GO:0035580//specific granule lumen;GO:0062023//collagen-containing extracellular matrix;GO:1904724//tertiary granule lumen;GO:1904813//ficolin-1-rich granule lumen	GO:0002020//protease binding;GO:0004857//enzyme inhibitor activity;GO:0005515//protein binding;GO:0008191//metalloendopeptidase inhibitor activity;GO:0008270//zinc ion binding;GO:0030414//peptidase inhibitor activity;GO:0046872//metal ion binding;GO:0140678//molecular function inhibitor activity	GO:0009725//response to hormone;GO:0010466//negative regulation of peptidase activity;GO:0010951//negative regulation of endopeptidase activity;GO:0034097//response to cytokine;GO:0051045//negative regulation of membrane protein ectodomain proteolysis;GO:1905049//negative regulation of metallopeptidase activity	--
	ENSG00000115657	1726	1748	1680	196	242	197	58.157	60.561	59.744	8.856	10.135	8.8	59.4873	9.26367	-2.68293	9.83245e-245	5.15297e-243	ABCB6	ATP binding cassette subfamily B member 6 (Langereis blood group) [Source:HGNC Symbol;Acc:HGNC:47]	Environmental Information Processing	Membrane transport	ko02010//ABC transporters	K05661	GO:0000139//Golgi membrane;GO:0005576//extracellular region;GO:0005654//nucleoplasm;GO:0005739//mitochondrion;GO:0005740//mitochondrial envelope;GO:0005741//mitochondrial outer membrane;GO:0005764//lysosome;GO:0005765//lysosomal membrane;GO:0005768//endosome;GO:0005774//vacuolar membrane;GO:0005783//endoplasmic reticulum;GO:0005789//endoplasmic reticulum membrane;GO:0005794//Golgi apparatus;GO:00…	GO:0000166//nucleotide binding;GO:0005524//ATP binding;GO:0015439//ABC-type heme transporter activity;GO:0015562//efflux transmembrane transporter activity;GO:0016887//ATP hydrolysis activity;GO:0020037//heme binding;GO:0046906//tetrapyrrole binding;GO:0140359//ABC-type transporter activity	GO:0006778//porphyrin-containing compound metabolic process;GO:0006779//porphyrin-containing compound biosynthetic process;GO:0006878//cellular copper ion homeostasis;GO:0006879//cellular iron ion homeostasis;GO:0007420//brain development;GO:0015886//heme transport;GO:0033013//tetrapyrrole metabolic process;GO:0035351//heme transmembrane transport;GO:0042168//heme metabolic process;GO:0043588//sk…	--
	ENSG00000147408	2087	1972	1976	5529	5560	5890	56.469	56.906	56.443	193.282	187.921	205.093	56.606	195.432	1.78764	1.35814e-244	7.09477e-243	CSGALNACT1	chondroitin sulfate N-acetylgalactosaminyltransferase 1 [Source:HGNC Symbol;Acc:HGNC:24290]	Metabolism;Metabolism	Global and overview maps;Glycan biosynthesis and metabolism	ko01100//Metabolic pathways;ko00532//Glycosaminoglycan biosynthesis - chondroitin sulfate / dermatan sulfate	K00746;K00746	GO:0000139//Golgi membrane;GO:0005794//Golgi apparatus;GO:0016020//membrane;GO:0032580//Golgi cisterna membrane	GO:0005515//protein binding;GO:0008376//acetylgalactosaminyltransferase activity;GO:0008955//peptidoglycan glycosyltransferase activity;GO:0015020//glucuronosyltransferase activity;GO:0016740//transferase activity;GO:0016758//hexosyltransferase activity;GO:0046872//metal ion binding;GO:0047237//glucuronylgalactosylproteoglycan 4-beta-N-acetylgalactosaminyltransferase activity;GO:0047238//glucuron…	GO:0001958//endochondral ossification;GO:0015014//heparan sulfate proteoglycan biosynthetic process, polysaccharide chain biosynthetic process;GO:0019276//UDP-N-acetylgalactosamine metabolic process;GO:0030166//proteoglycan biosynthetic process;GO:0030198//extracellular matrix organization;GO:0030204//chondroitin sulfate metabolic process;GO:0030206//chondroitin sulfate biosynthetic process;GO:00…	--
	ENSG00000111011	1162	1193	1115	3763	3823	4023	57.269	62.389	54.769	235.006	236.138	255.348	58.1423	242.164	2.05832	5.24611e-244	2.73169e-242	RSRC2	arginine and serine rich coiled-coil 2 [Source:HGNC Symbol;Acc:HGNC:30559]	-	-	-	-	-	GO:0003723//RNA binding;GO:0005515//protein binding	-	--
	ENSG00000058673	2755	2825	2685	7120	7297	7797	56.806	58.5	57.321	194.303	189.544	198.352	57.5423	194.066	1.75385	5.80389e-244	3.01244e-242	ZC3H11A	zinc finger CCCH-type containing 11A [Source:HGNC Symbol;Acc:HGNC:29093]	-	-	-	-	GO:0000346//transcription export complex;GO:0005634//nucleus;GO:0005654//nucleoplasm	GO:0003723//RNA binding;GO:0005515//protein binding;GO:0046872//metal ion binding	GO:0016973//poly(A)+ mRNA export from nucleus;GO:0051028//mRNA transport	--
	ENSG00000168209	11633	11324	11648	5465	5576	5288	711.643	729.601	768.557	439.725	428.493	422.129	736.6	430.116	-0.776157	7.808e-244	4.0397e-242	DDIT4	DNA damage inducible transcript 4 [Source:HGNC Symbol;Acc:HGNC:24944]	Environmental Information Processing;Human Diseases;Environmental Information Processing;Cellular Processes	Signal transduction;Cancer: overview;Signal transduction;Transport and catabolism	ko04151//PI3K-Akt signaling pathway;ko05206//MicroRNAs in cancer;ko04150//mTOR signaling pathway;ko04140//Autophagy - animal	K08270;K08270;K08270;K08270	GO:0005737//cytoplasm;GO:0005739//mitochondrion;GO:0005829//cytosol	GO:0005515//protein binding;GO:0071889//14-3-3 protein binding	GO:0001666//response to hypoxia;GO:0001764//neuron migration;GO:0006915//apoptotic process;GO:0007420//brain development;GO:0009968//negative regulation of signal transduction;GO:0030182//neuron differentiation;GO:0032007//negative regulation of TOR signaling;GO:0032984//protein-containing complex disassembly;GO:0035556//intracellular signal transduction;GO:0042771//intrinsic apoptotic signaling …	--
	ENSG00000162772	340	334	349	1898	2060	2022	27.324	29.555	24.386	179.866	193.451	191.501	27.0883	188.273	2.79708	5.47862e-243	2.8255e-241	ATF3	activating transcription factor 3 [Source:HGNC Symbol;Acc:HGNC:785]	-	-	-	-	GO:0000785//chromatin;GO:0005634//nucleus;GO:0005654//nucleoplasm;GO:0005730//nucleolus;GO:0090575//RNA polymerase II transcription regulator complex;GO:1990622//CHOP-ATF3 complex	GO:0000976//transcription cis-regulatory region binding;GO:0000977//RNA polymerase II transcription regulatory region sequence-specific DNA binding;GO:0000978//RNA polymerase II cis-regulatory region sequence-specific DNA binding;GO:0000981//DNA-binding transcription factor activity, RNA polymerase II-specific;GO:0001227//DNA-binding transcription repressor activity, RNA polymerase II-specific;GO…	GO:0000122//negative regulation of transcription by RNA polymerase II;GO:0006094//gluconeogenesis;GO:0006355//regulation of transcription, DNA-templated;GO:0006357//regulation of transcription by RNA polymerase II;GO:0008284//positive regulation of cell population proliferation;GO:0010033//response to organic substance;GO:0010628//positive regulation of gene expression;GO:0030968//endoplasmic ret…	TF_bZIP
	ENSG00000065833	5220	5235	4973	1832	1851	1904	153.647	160.675	154.298	70.176	68.015	72.609	156.207	70.2667	-1.15254	3.47724e-242	1.78763e-240	ME1	malic enzyme 1 [Source:HGNC Symbol;Acc:HGNC:6983]	Metabolism;Metabolism;Organismal Systems;Metabolism	Global and overview maps;Global and overview maps;Endocrine system;Carbohydrate metabolism	ko01100//Metabolic pathways;ko01200//Carbon metabolism;ko03320//PPAR signaling pathway;ko00620//Pyruvate metabolism	K00029;K00029;K00029;K00029	GO:0005737//cytoplasm;GO:0005739//mitochondrion;GO:0005829//cytosol	GO:0000287//magnesium ion binding;GO:0004470//malic enzyme activity;GO:0004471//malate dehydrogenase (decarboxylating) (NAD+) activity;GO:0004473//malate dehydrogenase (decarboxylating) (NADP+) activity;GO:0005515//protein binding;GO:0008948//oxaloacetate decarboxylase activity;GO:0009055//electron transfer activity;GO:0016491//oxidoreductase activity;GO:0016616//oxidoreductase activity, acting o…	GO:0005975//carbohydrate metabolic process;GO:0006090//pyruvate metabolic process;GO:0006108//malate metabolic process;GO:0006734//NADH metabolic process;GO:0006739//NADP metabolic process;GO:0009165//nucleotide biosynthetic process;GO:0009725//response to hormone;GO:0009743//response to carbohydrate;GO:0022900//electron transport chain;GO:0051289//protein homotetramerization;GO:1902031//regulati…	--
	ENSG00000165672	6106	5912	5959	2069	2289	2198	386.301	390.015	397.401	170.348	180.783	180.162	391.239	177.098	-1.1435	3.26368e-241	1.67253e-239	PRDX3	peroxiredoxin 3 [Source:HGNC Symbol;Acc:HGNC:9354]	-	-	-	-	GO:0005654//nucleoplasm;GO:0005737//cytoplasm;GO:0005739//mitochondrion;GO:0005759//mitochondrial matrix;GO:0005768//endosome;GO:0005769//early endosome;GO:0005829//cytosol;GO:0005886//plasma membrane;GO:0032991//protein-containing complex;GO:0043231//intracellular membrane-bounded organelle	GO:0004601//peroxidase activity;GO:0005515//protein binding;GO:0008379//thioredoxin peroxidase activity;GO:0008785//alkyl hydroperoxide reductase activity;GO:0016209//antioxidant activity;GO:0016491//oxidoreductase activity;GO:0019901//protein kinase binding;GO:0042802//identical protein binding;GO:0043027//cysteine-type endopeptidase inhibitor activity involved in apoptotic process;GO:0051920//p…	GO:0001893//maternal placenta development;GO:0006915//apoptotic process;GO:0006979//response to oxidative stress;GO:0007005//mitochondrion organization;GO:0008284//positive regulation of cell population proliferation;GO:0018171//peptidyl-cysteine oxidation;GO:0030099//myeloid cell differentiation;GO:0032496//response to lipopolysaccharide;GO:0033673//negative regulation of kinase activity;GO:0034…	--
	ENSG00000109320	1621	1606	1681	4551	4777	4663	41.385	42.965	45.46	157.353	158.915	160.454	43.27	158.907	1.87675	9.81239e-241	5.01267e-239	NFKB1	nuclear factor kappa B subunit 1 [Source:HGNC Symbol;Acc:HGNC:7794]	Human Diseases;Human Diseases;Human Diseases;Human Diseases;Environmental Information Processing;Human Diseases;Environmental Information Processing;Human Diseases;Human Diseases;Environmental Information Processing;Human Diseases;Environmental Information Processing;Human Diseases;Human Diseases;Human Diseases;Human Diseases;Human Diseases;Human Diseases;Human Diseases;Human Diseases;Human Disea…	Cancer: overview;Infectious disease: viral;Neurodegenerative disease;Neurodegenerative disease;Signal transduction;Infectious disease: viral;Signal transduction;Infectious disease: bacterial;Infectious disease: bacterial;Signal transduction;Infectious disease: viral;Signal transduction;Infectious disease: viral;Cancer: overview;Infectious disease: viral;Cardiovascular disease;Infectious disease: …	ko05200//Pathways in cancer;ko05168//Herpes simplex virus 1 infection;ko05022//Pathways of neurodegeneration - multiple diseases;ko05010//Alzheimer disease;ko04151//PI3K-Akt signaling pathway;ko05165//Human papillomavirus infection;ko04010//MAPK signaling pathway;ko05132//Salmonella infection;ko05131//Shigellosis;ko04014//Ras signaling pathway;ko05171//Coronavirus disease - COVID-19;ko04024//cAMP…	K02580;K02580;K02580;K02580;K02580;K02580;K02580;K02580;K02580;K02580;K02580;K02580;K02580;K02580;K02580;K02580;K02580;K02580;K02580;K02580;K02580;K02580;K02580;K02580;K02580;K02580;K02580;K02580;K02580;K02580;K02580;K02580;K02580;K02580;K02580;K02580;K02580;K02580;K02580;K02580;K02580;K02580;K02580;K02580;K02580;K02580;K02580;K02580;K02580;K02580;K02580;K02580;K02580;K02580;K02580;K02580;K02580;…	GO:0000785//chromatin;GO:0005576//extracellular region;GO:0005634//nucleus;GO:0005654//nucleoplasm;GO:0005737//cytoplasm;GO:0005739//mitochondrion;GO:0005829//cytosol;GO:0033256//I-kappaB/NF-kappaB complex;GO:0034774//secretory granule lumen;GO:0035580//specific granule lumen	GO:0000976//transcription cis-regulatory region binding;GO:0000977//RNA polymerase II transcription regulatory region sequence-specific DNA binding;GO:0000978//RNA polymerase II cis-regulatory region sequence-specific DNA binding;GO:0000981//DNA-binding transcription factor activity, RNA polymerase II-specific;GO:0001227//DNA-binding transcription repressor activity, RNA polymerase II-specific;GO…	GO:0000122//negative regulation of transcription by RNA polymerase II;GO:0000165//MAPK cascade;GO:0001818//negative regulation of cytokine production;GO:0006355//regulation of transcription, DNA-templated;GO:0006357//regulation of transcription by RNA polymerase II;GO:0006366//transcription by RNA polymerase II;GO:0006915//apoptotic process;GO:0006954//inflammatory response;GO:0007165//signal tra…	RHD
[truncated: 19,990 more rows]

## Sheet: Source Data Figure 2
Figure 2D	NCI-H460 ATF4	repetition 1	repetition 2	repetition 3
	4Q 24h	1	1	1		Tukey's multiple comparisons test	Below threshold?	Summary	Adjusted P Value
	0.5Q 24h	1.488	1.431	1.754		4Q 24h vs. 0.5Q 24h	No	ns	0.5874
	0.25Q 24h	2.887	2.641	3.18		4Q 24h vs. 0.25Q 24h	Yes	**	0.0033
	0.25Q 48h	6.265	6.783	5.985		4Q 24h vs. 0.25Q 48h	Yes	****	<0.0001
	0Q 24h	4.952	3.233	4.432		4Q 24h vs. 0Q 24h	Yes	****	<0.0001
	NCI-H1299 ATF4	repetition 1	repetition 2	repetition 3
	4Q 24h	1	1	1		Tukey's multiple comparisons test	Below threshold?	Summary	Adjusted P Value
	0.5Q 24h	1.2467	1.2673	1.6062		4Q 24h vs. 0.5Q 24h	No	ns	0.2628
	0.25Q 24h	1.8795	1.9806	2.497		4Q 24h vs. 0.25Q 24h	Yes	***	0.0005
	0.25Q 48h	3.13	2.7484	2.7924		4Q 24h vs. 0.25Q 48h	Yes	****	<0.0001
	0Q 24h	2.913	2.7545	3.0816		4Q 24h vs. 0Q 24h	Yes	****	<0.0001
Figure 2F	NCI-H1299
[truncated: 72 more rows]

## Sheet: Source Data Figure 3
Figure 3B	Relative number of GLS filament	ATF4 fluorescence intensity		Figure 3C	GS fluorescence intensity	ATF4 fluorescence intensity		Figure 3F	Tumor volume (mm3)	2%Q shScr						2%Q shATF4						Q shScr						Q shATF4
[truncated: 84 more rows]

[truncated: 15 more sheets: Source Data Figure 5, Source Data Figure 6, Source Data Figure 7, Source Data Figure S1, Source Data Figure S2, Source Data Figure S3, Source Data Figure S4, Source Data Figure S5, Source Data Figure S6, Source Data Figure S7A, Source Data Figure S7, Source Data Figure S8A, Source Data Figure S8B, Source Data Figure S9, Source Data Figure S10]
